# Supplementary material for: Synthesis of silver nanoparticles using a modified Tollens’ method in conjunction with phytochemicals and assessment of their antimicrobial activity
Source: PeerJ. 2019 Feb 8;7:e6413. doi: 10.7717/peerj.6413 (PMC6369825; doi:10.7717/peerj.6413)
Supplement: Supplemental Information 2 [file peerj-07-6413-s002.xls]

## Sheet: RLE_FTIR
RLE Extract FTIR -Raw data
Transmitance	Wavelength
399	0
401	0
403	0
405	0
407	0
409	0
411	0
413	0
415	0
417	0
418	0
420	0
422	0
424	0
426	0
428	0
430	0
432	0
434	0
436	0
438	0
440	0
442	0
444	0
445	0
447	0
449	0
451	0
453	0
455	0
457	0
459	0
461	0
463	0
465	0
467	0
469	0
471	0
472	0
474	0
476	0
478	0
480	0
482	0
484	0
486	0
488	0
490	0
492	0
494	0
496	0
498	0
499	0
501	0
503	0
505	0
507	0
509	0
511	0
513	0
515	0
517	0
519	0
521	0
523	0
525	0
526	0
528	0
530	0
532	0
534	0
536	0
538	0
540	0
542	0
544	0
546	0
548	0
550	0
552	0
553	0
555	0
557	0
559	90.2
561	89.8
563	87.7
565	85.6
567	86
569	87.3
571	87.6
573	88.1
575	88.9
577	89.1
579	89.3
580	88.6
582	88.5
584	89.5
586	89.3
588	87.8
590	86.2
592	86
594	86.2
596	85.7
598	85.5
600	85.9
602	86.7
604	87.2
606	87.2
607	87.3
609	87.8
611	88.2
613	88
615	87.6
617	87.6
619	88.1
621	88.2
623	88.1
625	88.1
627	88.6
629	89.2
631	89.3
633	89.2
634	89.4
636	89.3
638	89
640	88.6
642	88.2
644	88.1
646	88.2
648	88.4
650	88.5
652	88.6
654	88.6
656	88.4
658	88.1
660	88.1
661	88.2
663	88.3
665	88.5
667	88.7
669	88.9
671	89.3
673	89.8
675	90.3
677	90.7
679	91
681	91.3
683	91.6
685	91.8
687	92.1
688	92.3
690	92.4
692	92.5
694	92.5
696	92.5
698	92.6
700	92.6
702	92.6
704	92.6
706	92.6
708	92.4
710	92.2
712	92
714	91.9
715	91.9
717	92
719	92.1
721	92.4
723	92.7
725	93.1
727	93.7
729	94.2
731	94.7
733	95.1
735	95.3
737	95.6
739	95.7
741	95.8
742	95.9
744	95.8
746	95.8
748	95.8
750	95.8
752	95.8
754	95.9
756	96
758	95.9
760	95.9
762	96
764	96
766	96
768	96
769	96
771	96.1
773	96.2
775	96.4
777	96.6
779	96.9
781	97.1
783	97.4
785	97.6
787	97.8
789	98
791	98.1
793	98
795	97.8
796	97.6
798	97.3
800	97
802	96.7
804	96.4
806	96.2
808	96.1
810	96.1
812	96.2
814	96.3
816	96.4
818	96.5
820	96.5
822	96.5
823	96.3
825	96.2
827	96.1
829	96
831	96
833	96.1
835	96.3
837	96.6
839	96.8
841	97.1
843	97.3
845	97.3
847	97.2
849	97.1
850	96.8
852	96.6
854	96.3
856	96
858	95.6
860	95.3
862	94.9
864	94.5
866	94.2
868	93.8
870	93.4
872	93.1
874	92.8
876	92.5
877	92.3
879	92.1
881	92
883	91.9
885	91.8
887	91.8
889	91.8
891	91.8
893	91.7
895	91.6
897	91.5
899	91.2
901	90.9
903	90.4
904	89.9
906	89.4
908	88.8
910	88.3
912	87.8
914	87.3
916	87
918	86.8
920	86.6
922	86.4
924	86.3
926	86.1
928	85.9
930	85.6
931	85.2
933	84.8
935	84.2
937	83.6
939	82.9
941	82.2
943	81.5
945	80.8
947	80.2
949	79.5
951	78.8
953	78.2
955	77.7
957	77.1
958	76.6
960	76.1
962	75.5
964	74.9
966	74.1
968	73.4
970	72.6
972	71.7
974	70.8
976	69.8
978	68.8
980	67.9
982	67.1
984	66.3
985	65.6
987	64.9
989	64.2
991	63.7
993	63.3
995	63
997	62.8
999	62.6
1000	62.4
1000	62.3
1000	62.1
1010	62
1010	61.8
1010	61.6
1010	61.4
1010	61.1
1020	60.8
1020	60.5
1020	60.3
1020	60.2
1020	60.1
1030	60.1
1030	60.1
1030	60.3
1030	60.6
1030	61
1040	61.4
1040	61.8
1040	62.3
1040	62.8
1040	63.4
1050	64
1050	64.7
1050	65.4
1050	66.2
1050	66.9
1050	67.6
1060	68.4
1060	69
1060	69.6
1060	70.2
1060	70.6
1070	71
1070	71.5
1070	71.9
1070	72.4
1070	72.9
1080	73.4
1080	73.9
1080	74.5
1080	75
1080	75.4
1090	75.9
1090	76.2
1090	76.4
1090	76.4
1090	76.4
1100	76.3
1100	76.2
1100	76.1
1100	76
1100	76.1
1110	76.3
1110	76.6
1110	77.1
1110	77.7
1110	78.5
1110	79.4
1120	80.3
1120	81.1
1120	81.9
1120	82.7
1120	83.4
1130	84
1130	84.4
1130	84.7
1130	84.9
1130	84.9
1140	84.9
1140	84.8
1140	84.6
1140	84.4
1140	84.2
1150	83.9
1150	83.6
1150	83.3
1150	83.1
1150	82.8
1160	82.6
1160	82.5
1160	82.4
1160	82.6
1160	82.8
1160	83.3
1170	83.7
1170	84.2
1170	84.7
1170	85.2
1170	85.8
1180	86.2
1180	86.6
1180	86.9
1180	87.2
1180	87.4
1190	87.6
1190	87.8
1190	87.9
1190	88
1190	88
1200	87.9
1200	87.9
1200	87.8
1200	87.7
1200	87.6
1210	87.5
1210	87.4
1210	87.3
1210	87.2
1210	87.1
1210	87
1220	86.7
1220	86.5
1220	86.1
1220	85.8
1220	85.4
1230	84.9
1230	84.5
1230	84.1
1230	83.7
1230	83.4
1240	83.2
1240	83
1240	82.9
1240	82.8
1240	82.8
1250	82.8
1250	82.8
1250	82.9
1250	83
1250	83.2
1260	83.3
1260	83.5
1260	83.6
1260	83.6
1260	83.7
1270	83.8
1270	83.8
1270	83.8
1270	83.8
1270	83.9
1270	83.9
1280	84.1
1280	84.3
1280	84.5
1280	84.8
1280	85.1
1290	85.4
1290	85.7
1290	86
1290	86.3
1290	86.6
1300	86.8
1300	87
1300	87.1
1300	87.2
1300	87.2
1310	87.2
1310	87.1
1310	87
1310	86.8
1310	86.7
1320	86.6
1320	86.6
1320	86.5
1320	86.6
1320	86.7
1320	86.8
1330	87
1330	87.1
1330	87.3
1330	87.4
1330	87.4
1340	87.4
1340	87.4
1340	87.3
1340	87.2
1340	87
1350	86.7
1350	86.4
1350	86
1350	85.6
1350	85.2
1360	84.8
1360	84.4
1360	84
1360	83.8
1360	83.6
1370	83.4
1370	83.2
1370	83.2
1370	83.3
1370	83.4
1380	83.5
1380	83.6
1380	83.7
1380	83.9
1380	84.1
1380	84.3
1390	84.6
1390	84.9
1390	85.2
1390	85.5
1390	85.8
1400	86.1
1400	86.3
1400	86.4
1400	86.4
1400	86.2
1410	85.9
1410	85.6
1410	85.4
1410	85.1
1410	84.9
1420	84.7
1420	84.6
1420	84.4
1420	84.3
1420	84.2
1430	84.1
1430	84
1430	83.8
1430	83.7
1430	83.5
1430	83.4
1440	83.3
1440	83.2
1440	83.2
1440	83.1
1440	83
1450	83
1450	83
1450	83.1
1450	83.1
1450	83.2
1460	83.4
1460	83.8
1460	84.3
1460	84.9
1460	85.7
1470	86.7
1470	87.9
1470	89.2
1470	90.5
1470	92
1480	93.3
1480	94.4
1480	95.3
1480	96.1
1480	96.6
1480	96.9
1490	96.9
1490	96.8
1490	96.7
1490	96.5
1490	96.2
1500	95.9
1500	95.6
1500	95.2
1500	94.7
1500	94.2
1510	93.6
1510	93.1
1510	92.5
1510	92.1
1510	91.8
1520	91.6
1520	91.5
1520	91.6
1520	91.8
1520	92
1530	92.2
1530	92.4
1530	92.6
1530	92.7
1530	92.7
1540	92.6
1540	92.5
1540	92.4
1540	92.3
1540	92.1
1540	92
1550	91.8
1550	91.6
1550	91.4
1550	91.2
1550	90.9
1560	90.7
1560	90.5
1560	90.2
1560	89.9
1560	89.6
1570	89.2
1570	88.9
1570	88.5
1570	88
1570	87.6
1580	87.1
1580	86.6
1580	86.1
1580	85.6
1580	85.1
1590	84.7
1590	84.2
1590	83.8
1590	83.4
1590	83.1
1590	82.7
1600	82.4
1600	82.1
1600	81.9
1600	81.8
1600	81.7
1610	81.7
1610	81.7
1610	81.8
1610	81.9
1610	82.1
1620	82.2
1620	82.3
1620	82.4
1620	82.4
1620	82.4
1630	82.4
1630	82.3
1630	82.3
1630	82.2
1630	82.2
1640	82.1
1640	82.2
1640	82.2
1640	82.2
1640	82.3
1650	82.4
1650	82.5
1650	82.6
1650	82.6
1650	82.7
1650	82.8
1660	82.9
1660	83.1
1660	83.1
1660	83.3
1660	83.3
1670	83.4
1670	83.3
1670	83.2
1670	82.9
1670	82.5
1680	81.9
1680	81.3
1680	80.6
1680	80.1
1680	79.8
1690	79.7
1690	79.8
1690	80.2
1690	80.7
1690	81.5
1700	82.3
1700	83
1700	83.6
1700	84.1
1700	84.3
1700	84.4
1710	84.3
1710	84.2
1710	84
1710	83.7
1710	83.4
1720	83.1
1720	82.8
1720	82.5
1720	82.2
1720	81.9
1730	81.7
1730	81.7
1730	81.9
1730	82.3
1730	83
1740	83.9
1740	85.1
1740	86.5
1740	88
1740	89.5
1750	90.9
1750	92.2
1750	93.3
1750	94.3
1750	95
1750	95.6
1760	96
1760	96.4
1760	96.6
1760	96.8
1760	97
1770	97.3
1770	97.5
1770	97.6
1770	97.8
1770	97.9
1780	98
1780	98
1780	98.1
1780	98.1
1780	98
1790	98
1790	98
1790	97.9
1790	97.9
1790	97.9
1800	97.9
1800	97.9
1800	97.8
1800	97.9
1800	97.8
1810	97.8
1810	97.8
1810	97.7
1810	97.7
1810	97.7
1810	97.6
1820	97.6
1820	97.6
1820	97.5
1820	97.3
1820	97.3
1830	97.3
1830	97.2
1830	97.2
1830	97.1
1830	97.1
1840	97.1
1840	97.1
1840	97.2
1840	97.2
1840	97.2
1850	97.1
1850	97
1850	96.9
1850	96.8
1850	96.8
1860	96.7
1860	96.7
1860	96.6
1860	96.6
1860	96.6
1860	96.5
1870	96.4
1870	96.4
1870	96.3
1870	96.3
1870	96.2
1880	96.1
1880	96.1
1880	96.1
1880	96.1
1880	96.2
1890	96.2
1890	96.2
1890	96.1
1890	96
1890	96
1900	96
1900	96
1900	95.9
1900	95.8
1900	95.7
1910	95.5
1910	95.4
1910	95.3
1910	95.2
1910	95.2
1910	95.1
1920	95.1
1920	95.1
1920	95.1
1920	95.2
1920	95.2
1930	95.3
1930	95.3
1930	95.2
1930	95.2
1930	95.1
1940	95
1940	94.8
1940	94.6
1940	94.4
1940	94.3
1950	94.2
1950	94.2
1950	94.1
1950	94
1950	94
1960	94
1960	94.2
1960	94.4
1960	94.4
1960	94.3
1970	94.1
1970	93.9
1970	93.7
1970	93.6
1970	93.4
1970	93.1
1980	92.8
1980	92.6
1980	92.6
1980	92.6
1980	92.7
1990	92.8
1990	92.8
1990	92.8
1990	92.9
1990	93
2000	93.2
2000	93.3
2000	93.2
2000	93.2
2000	93.1
2010	93
2010	92.7
2010	92.5
2010	92.2
2010	92
2020	91.9
2020	91.9
2020	91.9
2020	92
2020	92
2020	92.1
2030	92
2030	91.9
2030	91.8
2030	91.6
2030	91.5
2040	91.4
2040	91.4
2040	91.4
2040	91.4
2040	91.5
2050	91.5
2050	91.6
2050	91.7
2050	91.8
2050	91.8
2060	91.7
2060	91.6
2060	91.7
2060	91.7
2060	91.6
2070	91.3
2070	91
2070	90.8
2070	90.7
2070	90.6
2080	90.6
2080	90.7
2080	90.8
2080	90.9
2080	91.1
2080	91.3
2090	91.5
2090	91.5
2090	91.4
2090	91.2
2090	91.1
2100	91
2100	90.9
2100	90.9
2100	90.8
2100	90.7
2110	90.7
2110	90.7
2110	90.7
2110	90.6
2110	90.7
2120	90.7
2120	90.6
2120	90.5
2120	90.5
2120	90.5
2130	90.4
2130	90.3
2130	90.3
2130	90.4
2130	90.4
2130	90.2
2140	90.1
2140	89.9
2140	89.8
2140	89.6
2140	89.5
2150	89.4
2150	89.4
2150	89.4
2150	89.4
2150	89.4
2160	89.4
2160	89.3
2160	89.2
2160	89.2
2160	89.1
2170	89
2170	88.9
2170	89
2170	89.1
2170	89.2
2180	89.4
2180	89.6
2180	89.5
2180	89.4
2180	89.2
2180	88.9
2190	88.8
2190	88.6
2190	88.5
2190	88.4
2190	88.4
2200	88.5
2200	88.6
2200	88.5
2200	88.7
2200	88.8
2210	88.9
2210	88.9
2210	89
2210	88.9
2210	88.9
2220	89
2220	89
2220	88.9
2220	88.8
2220	88.7
2230	88.4
2230	88.2
2230	88.2
2230	88.2
2230	88.1
2240	88.1
2240	88.2
2240	88.3
2240	88.4
2240	88.6
2240	88.6
2250	88.6
2250	88.6
2250	88.6
2250	88.6
2250	88.7
2260	88.7
2260	88.6
2260	88.5
2260	88.5
2260	88.5
2270	88.4
2270	88.3
2270	88.3
2270	88.2
2270	88.1
2280	88
2280	87.9
2280	88
2280	88
2280	88
2290	88
2290	88
2290	88
2290	87.9
2290	87.8
2290	87.8
2300	87.8
2300	87.8
2300	87.7
2300	87.7
2300	87.7
2310	87.7
2310	87.7
2310	87.7
2310	87.6
2310	87.6
2320	87.5
2320	87.3
2320	87.2
2320	87.2
2320	87.2
2330	87.3
2330	87.4
2330	87.4
2330	87.5
2330	87.5
2340	87.4
2340	87.5
2340	87.5
2340	87.4
2340	87.3
2350	87.3
2350	87.2
2350	87.1
2350	87.1
2350	87.1
2350	87.2
2360	87.1
2360	86.9
2360	86.8
2360	86.7
2360	86.6
2370	86.6
2370	86.6
2370	86.5
2370	86.5
2370	86.6
2380	86.6
2380	86.7
2380	86.8
2380	86.8
2380	86.8
2390	86.6
2390	86.6
2390	86.5
2390	86.5
2390	86.5
2400	86.5
2400	86.5
2400	86.5
2400	86.4
2400	86.4
2400	86.3
2410	86.2
2410	86
2410	85.9
2410	85.9
2410	85.8
2420	85.8
2420	85.7
2420	85.7
2420	85.8
2420	85.7
2430	85.7
2430	85.6
2430	85.6
2430	85.5
2430	85.5
2440	85.5
2440	85.4
2440	85.5
2440	85.5
2440	85.4
2450	85.3
2450	85.3
2450	85.2
2450	85.1
2450	85.2
2450	85.2
2460	85.2
2460	85.2
2460	85.1
2460	85.1
2460	85
2470	84.9
2470	84.9
2470	84.9
2470	84.9
2470	84.8
2480	84.8
2480	84.7
2480	84.8
2480	84.8
2480	84.7
2490	84.7
2490	84.6
2490	84.4
2490	84.3
2490	84.2
2500	84.1
2500	84.1
2500	84.1
2500	83.9
2500	83.8
2510	83.7
2510	83.6
2510	83.7
2510	83.7
2510	83.7
2510	83.7
2520	83.6
2520	83.6
2520	83.5
2520	83.5
2520	83.4
2530	83.3
2530	83.2
2530	83
2530	82.9
2530	82.9
2540	82.9
2540	83
2540	83.1
2540	83.1
2540	83.1
2550	83.1
2550	83.1
2550	83
2550	82.9
2550	82.9
2560	82.8
2560	82.8
2560	82.7
2560	82.6
2560	82.6
2560	82.6
2570	82.5
2570	82.5
2570	82.4
2570	82.3
2570	82.2
2580	82.2
2580	82.2
2580	82.2
2580	82.1
2580	82.1
2590	82
2590	81.9
2590	81.8
2590	81.7
2590	81.7
2600	81.7
2600	81.6
2600	81.6
2600	81.6
2600	81.6
2610	81.6
2610	81.6
2610	81.5
2610	81.5
2610	81.4
2620	81.4
2620	81.4
2620	81.5
2620	81.5
2620	81.5
2620	81.5
2630	81.5
2630	81.5
2630	81.5
2630	81.4
2630	81.3
2640	81.3
2640	81.1
2640	81.1
2640	81
2640	81
2650	80.9
2650	80.9
2650	80.9
2650	80.8
2650	80.8
2660	80.8
2660	80.7
2660	80.6
2660	80.6
2660	80.6
2670	80.5
2670	80.4
2670	80.3
2670	80.2
2670	80.2
2670	80.2
2680	80.2
2680	80.2
2680	80.3
2680	80.3
2680	80.4
2690	80.4
2690	80.4
2690	80.3
2690	80.2
2690	80.2
2700	80.1
2700	80
2700	79.9
2700	79.8
2700	79.8
2710	79.7
2710	79.7
2710	79.6
2710	79.5
2710	79.4
2720	79.4
2720	79.3
2720	79.3
2720	79.3
2720	79.4
2720	79.4
2730	79.4
2730	79.4
2730	79.3
2730	79.2
2730	79
2740	78.9
2740	78.9
2740	78.8
2740	78.7
2740	78.6
2750	78.5
2750	78.4
2750	78.4
2750	78.3
2750	78.3
2760	78.2
2760	78.2
2760	78.2
2760	78.2
2760	78.3
2770	78.3
2770	78.2
2770	78.2
2770	78.1
2770	78.1
2780	78.1
2780	78
2780	77.9
2780	77.7
2780	77.6
2780	77.4
2790	77.3
2790	77.2
2790	77.1
2790	77
2790	76.8
2800	76.7
2800	76.6
2800	76.5
2800	76.4
2800	76.2
2810	76
2810	75.7
2810	75.6
2810	75.4
2810	75.3
2820	75.2
2820	74.9
2820	74.6
2820	74.3
2820	74
2830	73.7
2830	73.4
2830	73
2830	72.5
2830	71.8
2830	71.1
2840	70.2
2840	69
2840	67.7
2840	66.6
2840	65.7
2850	65.1
2850	64.8
2850	64.8
2850	65.2
2850	65.7
2860	66.4
2860	67.2
2860	68
2860	68.5
2860	68.8
2870	68.9
2870	68.9
2870	69
2870	69
2870	69
2880	69
2880	69
2880	68.9
2880	68.8
2880	68.5
2890	68.3
2890	68
2890	67.7
2890	67.3
2890	66.9
2890	66.5
2900	66.1
2900	65.7
2900	65.4
2900	64.9
2900	64.3
2910	63.7
2910	63
2910	62.2
2910	61.5
2910	60.9
2920	60.4
2920	60.2
2920	60.2
2920	60.5
2920	61
2930	61.9
2930	62.9
2930	63.8
2930	64.7
2930	65.6
2940	66.4
2940	67.1
2940	67.8
2940	68.5
2940	69.1
2940	69.6
2950	69.9
2950	70.2
2950	70.6
2950	71
2950	71.4
2960	71.6
2960	71.9
2960	72.2
2960	72.7
2960	73.2
2970	73.8
2970	74.3
2970	74.8
2970	75.2
2970	75.7
2980	76.2
2980	76.7
2980	77.1
2980	77.3
2980	77.7
2990	78
2990	78.2
2990	78.3
2990	78.4
2990	78.5
2990	78.5
3000	78.6
3000	78.7
3000	78.8
3000	79
3000	79.3
3010	79.5
3010	79.8
3010	80.1
3010	80.2
3010	80.2
3020	80.2
3020	80.2
3020	80.2
3020	80.2
3020	80.2
3030	80.2
3030	80.2
3030	80.1
3030	80
3030	80
3040	80
3040	80
3040	79.9
3040	79.9
3040	79.9
3050	80
3050	79.9
3050	80
3050	80.1
3050	80.1
3050	79.9
3060	79.8
3060	79.7
3060	79.6
3060	79.5
3060	79.5
3070	79.4
3070	79.3
3070	79.3
3070	79.4
3070	79.5
3080	79.5
3080	79.5
3080	79.3
3080	79.2
3080	79.1
3090	78.9
3090	78.7
3090	78.5
3090	78.5
3090	78.6
3100	78.6
3100	78.7
3100	78.8
3100	78.9
3100	78.9
3100	79
3110	79
3110	79.1
3110	79
3110	78.9
3110	78.9
3120	78.7
3120	78.7
3120	78.7
3120	78.5
3120	78.3
3130	78.1
3130	77.8
3130	77.7
3130	77.8
3130	77.7
3140	77.5
3140	77.4
3140	77.4
3140	77.2
3140	76.9
3150	76.6
3150	76.6
3150	76.5
3150	76.5
3150	76.5
3160	76.5
3160	76.6
3160	76.8
3160	76.7
3160	76.8
3160	76.9
3170	77
3170	77.1
3170	77
3170	76.9
3170	76.9
3180	76.9
3180	76.8
3180	76.7
3180	76.5
3180	76.1
3190	75.7
3190	75.3
3190	75.1
3190	75.1
3190	75.1
3200	75.1
3200	75.1
3200	75.1
3200	75.2
3200	75.3
3210	75.4
3210	75.5
3210	75.5
3210	75.3
3210	75
3210	74.8
3220	74.5
3220	74.4
3220	74.1
3220	74
3220	74.1
3230	74.2
3230	74.2
3230	74.3
3230	74.6
3230	74.9
3240	75
3240	75
3240	74.9
3240	74.8
3240	74.7
3250	74.6
3250	74.8
3250	74.9
3250	75.2
3250	75.3
3260	75.3
3260	75.5
3260	75.7
3260	75.8
3260	75.7
3260	75.6
3270	75.5
3270	75.2
3270	74.9
3270	74.5
3270	74.4
3280	74.2
3280	74
3280	73.9
3280	73.9
3280	74
3290	74.1
3290	74.2
3290	74.3
3290	74.5
3290	74.6
3300	74.4
3300	74.3
3300	74.2
3300	74.1
3300	74.1
3310	74.1
3310	74.1
3310	74
3310	73.9
3310	74
3320	74.1
3320	74.2
3320	74.4
3320	74.6
3320	74.8
3320	75
3330	75.1
3330	75.2
3330	75.2
3330	75.2
3330	74.9
3340	74.7
3340	74.5
3340	74.6
3340	74.8
3340	74.9
3350	75
3350	75
3350	74.9
3350	75.2
3350	75.4
3360	75.4
3360	75.4
3360	75.2
3360	75.1
3360	75.1
3370	75.1
3370	75.2
3370	75.2
3370	75.2
3370	75.2
3370	75.2
3380	75.6
3380	76.1
3380	76.4
3380	76.8
3380	77.3
3390	77.7
3390	77.9
3390	78
3390	77.9
3390	77.6
3400	77.3
3400	77.2
3400	77.1
3400	76.9
3400	76.7
3410	76.5
3410	76.5
3410	76.9
3410	77.3
3410	77.5
3420	77.6
3420	77.7
3420	77.8
3420	77.8
3420	78.1
3430	78.4
3430	78.4
3430	78.6
3430	78.8
3430	78.9
3430	78.8
3440	79
3440	79.2
3440	79.7
3440	80.1
3440	80.3
3450	80.4
3450	80.6
3450	80.8
3450	80.7
3450	80.4
3460	80.2
3460	80.1
3460	79.7
3460	79.3
3460	79.1
3470	79.1
3470	79.5
3470	80
3470	80.3
3470	80.5
3480	80.8
3480	81
3480	81.2
3480	81.4
3480	81.9
3480	82.7
3490	83.2
3490	83.4
3490	83.6
3490	83.9
3490	84.4
3500	84.6
3500	84.2
3500	83.7
3500	83.4
3500	83.3
3510	83.4
3510	83.4
3510	83.7
3510	84.1
3510	84.5
3520	84.7
3520	84.7
3520	84.5
3520	84.3
3520	84
3530	83.7
3530	83.7
3530	84.1
3530	84.8
3530	85.3
3530	85.5
3540	85.9
3540	86.5
3540	87
3540	87.2
3540	87.1
3550	87
3550	86.9
3550	87
3550	87.1
3550	87.2
3560	87.5
3560	88
3560	87.9
3560	87.7
3560	87.7
3570	87.9
3570	88
3570	88.2
3570	88.2
3570	87.9
3580	87.6
3580	87.5
3580	87.4
3580	87.2
3580	87.6
3590	88.2
3590	88.6
3590	89
3590	89.6
3590	90.2
3590	90.9
3600	91.4
3600	91.5
3600	91.2
3600	90.9
3600	90.6
3610	90.4
3610	90.1
3610	90.2
3610	90.1
3610	89.8
3620	89.8
3620	89.8
3620	89.7
3620	89.9
3620	90
3630	90.3
3630	90.6
3630	90.9
3630	91.2
3630	91.5
3640	91.6
3640	92.1
3640	92.5
3640	92.6
3640	92.9
3640	93
3650	93.1
3650	93.3
3650	93.5
3650	93.6
3650	93.5
3660	93.3
3660	93.2
3660	93.1
3660	93.3
3660	93.9
3670	94.4
3670	94.9
3670	95.4
3670	95.7
3670	95.7
3680	95.1
3680	94.6
3680	94.3
3680	94.1
3680	93.8
3690	93.8
3690	93.5
3690	93.6
3690	94.1
3690	94.3
3700	94.4
3700	94.2
3700	94.2
3700	94.1
3700	93.9
3700	94
3710	94.1
3710	94.3
3710	94.6
3710	94.6
3710	94.5
3720	94.7
3720	95
3720	95
3720	95.1
3720	95.5
3730	96
3730	96
3730	95.7
3730	95
3730	94.3
3740	93.6
3740	93
3740	92.4
3740	92.4
3740	93
3750	93.7
3750	94.2
3750	94.7
3750	95.2
3750	95.6
3750	95.6
3760	95.4
3760	95.1
3760	94.8
3760	94.6
3760	94.5
3770	94.8
3770	95.2
3770	95.6
3770	95.5
3770	95.1
3780	94.9
3780	94.6
3780	94.4
3780	94.2
3780	93.9
3790	93.9
3790	93.8
3790	93.7
3790	94.1
3790	94.5
3800	95
3800	95.4
3800	95.5
3800	95.6
3800	95.6
3800	95.9
3810	96.3
3810	96.7
3810	97
3810	97.3
3810	97
3820	96.6
3820	96.5
3820	96.6
3820	96.5
3820	96
3830	95.4
3830	94.9
3830	94.7
3830	94.9
3830	94.9
3840	94.8
3840	95
3840	95.4
3840	95.4
3840	95.5
3850	96
3850	96.6
3850	96.9
3850	97
3850	97.6
3860	98.1
3860	98
3860	98.1
3860	98.3
3860	98.3
3860	98.5
3870	98.9
3870	98.9
3870	99
3870	98.9
3870	98.4
3880	97.7
3880	97
3880	96.5
3880	95.8
3880	95.3
3890	95.2
3890	95.4
3890	95.3
3890	95.1
3890	95.2
3900	95
3900	94.8
3900	94.7
3900	94.5
3900	94.8
3910	95.2
3910	95.7
3910	96.2
3910	96.5
3910	96.9
3910	97.2
3920	97.4
3920	97.3
3920	96.8
3920	96.2
3920	95.9
3930	95.9
3930	95.9
3930	96
3930	96.1
3930	96.2
3940	96.1
3940	96
3940	96.2
3940	96.5
3940	96.8
3950	96.9
3950	96.7
3950	96.6
3950	96.8
3950	96.9
3960	96.8
3960	96.8
3960	97.1
3960	97.3
3960	97.2
3960	97.1
3970	97.4
3970	97.7
3970	98.1
3970	98.3
3970	98.3
3980	98.3
3980	98.2
3980	97.9
3980	97.5
3980	97.3
3990	97.5
3990	96.8
3990	97
3990	97.6
3990	98.7
4000	100
4000	99.7
4000	98.7
4000	0

## Sheet: OLE-FTIR
RLE Extract FTIR -Raw data
Transmitance	Wavelength
399.199	0
401.128	0
403.056	0
404.985	0
406.913	0
408.842	0
410.77	0
412.699	0
414.627	0
416.556	0
418.484	0
420.413	0
422.341	0
424.27	0
426.198	0
428.127	0
430.055	0
431.984	0
433.912	0
435.841	0
437.769	0
439.698	0
441.626	0
443.555	0
445.483	0
447.412	0
449.34	0
451.269	0
453.197	0
455.126	0
457.054	0
458.983	0
460.911	0
462.84	0
464.768	0
466.697	0
468.625	0
470.554	0
472.482	0
474.411	0
476.339	0
478.268	0
480.196	0
482.125	0
484.053	0
485.982	0
487.91	0
489.839	0
491.767	0
493.696	0
495.624	0
497.553	0
499.481	0
501.41	0
503.338	0
505.267	0
507.195	0
509.124	0
511.052	0
512.981	0
514.909	0
516.838	0
518.766	0
520.695	0
522.623	0
524.552	0
526.48	0
528.409	0
530.337	0
532.266	0
534.194	0
536.123	0
538.051	0
539.98	0
541.908	0
543.837	0
545.765	0
547.694	0
549.622	0
551.551	0
553.479	0
555.408	0
557.336	0
559.265	100
561.193	99.7689
563.122	96.9094
565.05	94.1525
566.979	92.4956
568.907	90.2982
570.836	88.3488
572.764	86.4702
574.693	84.6603
576.621	84.0256
578.55	85.3803
580.478	86.7228
582.407	87.2614
584.335	87.1273
586.264	87.4036
588.192	87.665
590.12	87.0471
592.049	86.9811
593.977	86.9976
595.906	86.5526
597.835	86.3001
599.763	86.5128
601.692	86.9855
603.62	87.7327
605.548	88.3677
607.477	88.6628
609.405	89.2245
611.334	89.9188
613.263	90.2575
615.191	90.307
617.12	90.3296
619.048	90.4476
620.977	90.3157
622.905	90.2564
624.834	90.1662
626.762	90.0948
628.691	90.2902
630.619	90.3196
632.548	90.1236
634.476	89.9187
636.404	89.5706
638.333	89.2701
640.261	88.9274
642.19	88.6578
644.119	88.5213
646.047	88.4379
647.976	88.2937
649.904	88.2627
651.832	88.3428
653.761	88.5059
655.689	88.6493
657.618	88.811
659.547	88.9552
661.475	89.0927
663.404	89.2087
665.332	89.4676
667.26	89.8356
669.189	90.2472
671.117	90.7034
673.046	91.0443
674.975	91.2387
676.903	91.474
678.832	91.7841
680.76	92.0733
682.688	92.1951
684.617	92.2432
686.545	92.3126
688.474	92.4158
690.403	92.5185
692.331	92.6471
694.26	92.7514
696.188	92.8362
698.116	92.9224
700.045	92.959
701.973	92.9428
703.902	92.9445
705.83	92.9636
707.759	92.8851
709.687	92.6887
711.616	92.4253
713.544	92.1913
715.473	92.0066
717.401	91.8841
719.33	91.8539
721.258	91.8836
723.187	92.0106
725.115	92.2653
727.044	92.6152
728.972	93.0018
730.901	93.4177
732.83	93.8117
734.758	94.151
736.687	94.4487
738.615	94.6628
740.543	94.8059
742.472	94.8849
744.4	94.9222
746.329	94.9369
748.257	94.8889
750.186	94.7911
752.114	94.6576
754.043	94.4835
755.971	94.3054
757.9	94.1414
759.828	93.9923
761.757	93.8959
763.685	93.8539
765.614	93.8332
767.542	93.7832
769.471	93.6382
771.399	93.4419
773.328	93.2656
775.256	93.1234
777.185	93.0715
779.113	93.153
781.042	93.3494
782.97	93.6733
784.899	94.1179
786.827	94.6691
788.756	95.2632
790.684	95.7934
792.613	96.1997
794.541	96.4194
796.47	96.4444
798.398	96.3377
800.327	96.1634
802.255	95.9335
804.184	95.7044
806.112	95.5213
808.041	95.3651
809.969	95.2426
811.898	95.1779
813.826	95.1385
815.755	95.1036
817.683	95.0896
819.612	95.1331
821.54	95.2153
823.469	95.2988
825.397	95.3812
827.326	95.4906
829.254	95.5966
831.183	95.716
833.111	95.8421
835.04	95.9562
836.968	96.0706
838.897	96.1401
840.825	96.1408
842.754	96.1028
844.682	96.0252
846.611	95.8965
848.539	95.7108
850.468	95.4689
852.396	95.2369
854.325	95.0349
856.253	94.818
858.182	94.5729
860.11	94.3277
862.039	94.1321
863.967	93.9407
865.896	93.6878
867.824	93.4238
869.753	93.1959
871.681	92.9704
873.61	92.7325
875.538	92.4898
877.467	92.2492
879.395	92.026
881.324	91.8009
883.252	91.5736
885.181	91.3558
887.109	91.17
889.038	91.0295
890.966	90.8932
892.895	90.7669
894.823	90.681
896.752	90.636
898.68	90.5944
900.609	90.5244
902.537	90.4024
904.466	90.2129
906.394	89.9915
908.323	89.7346
910.251	89.4371
912.18	89.1443
914.108	88.8614
916.037	88.6053
917.965	88.3786
919.894	88.1735
921.822	88.0103
923.751	87.8848
925.679	87.7468
927.608	87.5589
929.536	87.3274
931.465	87.0546
933.393	86.7622
935.322	86.3974
937.25	85.9433
939.179	85.457
941.107	84.9346
943.036	84.3949
944.964	83.8501
946.893	83.2861
948.821	82.7444
950.75	82.2452
952.678	81.7897
954.607	81.4196
956.535	81.1238
958.464	80.8844
960.392	80.6911
962.321	80.4772
964.249	80.196
966.178	79.8637
968.106	79.5082
970.035	79.1176
971.963	78.6557
973.892	78.1113
975.82	77.5136
977.749	76.8723
979.677	76.2025
981.606	75.5348
983.534	74.886
985.463	74.246
987.391	73.629
989.32	73.0464
991.248	72.5132
993.177	72.0597
995.105	71.7063
997.034	71.419
998.962	71.15
1000.89	70.8929
1002.82	70.6569
1004.75	70.4213
1006.68	70.2052
1008.61	70.0091
1010.53	69.8295
1012.46	69.6693
1014.39	69.5381
1016.32	69.4127
1018.25	69.2868
1020.18	69.1849
1022.1	69.1132
1024.03	69.0634
1025.96	69.0454
1027.89	69.0793
1029.82	69.1973
1031.75	69.3728
1033.67	69.5888
1035.6	69.8433
1037.53	70.1445
1039.46	70.4814
1041.39	70.8086
1043.32	71.1188
1045.25	71.4566
1047.17	71.8499
1049.1	72.2811
1051.03	72.7394
1052.96	73.2297
1054.89	73.7282
1056.82	74.2514
1058.75	74.7443
1060.67	75.1722
1062.6	75.546
1064.53	75.8773
1066.46	76.1797
1068.39	76.4581
1070.32	76.7401
1072.24	77.0694
1074.17	77.4482
1076.1	77.8631
1078.03	78.3162
1079.96	78.8095
1081.89	79.2789
1083.82	79.6954
1085.74	80.0505
1087.67	80.3441
1089.6	80.5896
1091.53	80.7869
1093.46	80.9357
1095.39	81.0653
1097.32	81.2168
1099.24	81.4253
1101.17	81.6787
1103.1	81.9938
1105.03	82.4091
1106.96	82.9305
1108.89	83.4915
1110.82	84.1012
1112.74	84.7794
1114.67	85.4559
1116.6	86.0983
1118.53	86.712
1120.46	87.2991
1122.39	87.8514
1124.32	88.3107
1126.24	88.6862
1128.17	88.9559
1130.1	89.1436
1132.03	89.2736
1133.96	89.341
1135.89	89.3263
1137.81	89.2461
1139.74	89.1267
1141.67	88.8899
1143.6	88.5413
1145.53	88.1617
1147.46	87.744
1149.38	87.2926
1151.31	86.8408
1153.24	86.429
1155.17	86.0504
1157.1	85.7394
1159.03	85.5288
1160.96	85.4689
1162.88	85.5814
1164.81	85.8438
1166.74	86.2051
1168.67	86.5674
1170.6	86.9321
1172.53	87.3204
1174.46	87.681
1176.38	87.977
1178.31	88.208
1180.24	88.3661
1182.17	88.4553
1184.1	88.4974
1186.03	88.5252
1187.95	88.5648
1189.88	88.6063
1191.81	88.6038
1193.74	88.572
1195.67	88.5126
1197.6	88.4323
1199.53	88.3373
1201.45	88.2256
1203.38	88.0955
1205.31	87.9844
1207.24	87.8998
1209.17	87.8594
1211.1	87.8486
1213.03	87.8421
1214.95	87.8245
1216.88	87.7922
1218.81	87.7253
1220.74	87.6321
1222.67	87.4889
1224.6	87.2994
1226.53	87.0836
1228.45	86.8372
1230.38	86.5435
1232.31	86.234
1234.24	85.9459
1236.17	85.7076
1238.1	85.5096
1240.03	85.356
1241.95	85.2374
1243.88	85.1591
1245.81	85.1218
1247.74	85.1167
1249.67	85.1501
1251.6	85.2252
1253.52	85.3135
1255.45	85.3525
1257.38	85.3087
1259.31	85.2182
1261.24	85.1287
1263.17	85.0546
1265.1	84.9927
1267.02	84.94
1268.95	84.8766
1270.88	84.818
1272.81	84.7872
1274.74	84.809
1276.67	84.919
1278.59	85.1231
1280.52	85.389
1282.45	85.672
1284.38	85.9476
1286.31	86.2318
1288.24	86.5292
1290.17	86.7849
1292.09	86.9344
1294.02	86.958
1295.95	86.8617
1297.88	86.6825
1299.81	86.4647
1301.74	86.2218
1303.66	85.9574
1305.59	85.6734
1307.52	85.4022
1309.45	85.1731
1311.38	85.004
1313.31	84.9249
1315.24	84.9504
1317.16	85.0636
1319.09	85.2678
1321.02	85.568
1322.95	85.9627
1324.88	86.4391
1326.81	86.9574
1328.73	87.4588
1330.66	87.887
1332.59	88.224
1334.52	88.4985
1336.45	88.706
1338.38	88.8306
1340.31	88.885
1342.23	88.8727
1344.16	88.7879
1346.09	88.6396
1348.02	88.437
1349.95	88.2036
1351.88	87.9177
1353.81	87.5801
1355.73	87.2308
1357.66	86.9046
1359.59	86.6295
1361.52	86.4365
1363.45	86.2944
1365.38	86.1781
1367.31	86.1067
1369.23	86.095
1371.16	86.1295
1373.09	86.1867
1375.02	86.2291
1376.95	86.2452
1378.88	86.2224
1380.81	86.2042
1382.73	86.248
1384.66	86.3613
1386.59	86.5353
1388.52	86.7774
1390.45	87.0439
1392.38	87.3147
1394.3	87.5961
1396.23	87.8891
1398.16	88.1391
1400.09	88.2923
1402.02	88.3424
1403.95	88.3031
1405.88	88.1865
1407.8	88.0435
1409.73	87.9064
1411.66	87.7864
1413.59	87.6974
1415.52	87.6313
1417.45	87.575
1419.38	87.5292
1421.3	87.465
1423.23	87.3768
1425.16	87.2616
1427.09	87.1249
1429.02	86.9792
1430.95	86.8258
1432.87	86.6692
1434.8	86.5455
1436.73	86.5119
1438.66	86.5665
1440.59	86.6544
1442.52	86.7383
1444.44	86.7818
1446.37	86.832
1448.3	86.8632
1450.23	86.8756
1452.16	86.8505
1454.09	86.8168
1456.02	86.8307
1457.94	86.9336
1459.87	87.1142
1461.8	87.4411
1463.73	87.9407
1465.66	88.605
1467.59	89.3913
1469.52	90.2495
1471.44	91.1413
1473.37	92.0896
1475.3	92.9858
1477.23	93.7695
1479.16	94.3831
1481.09	94.8573
1483.02	95.2153
1484.94	95.4486
1486.87	95.5286
1488.8	95.4816
1490.73	95.3175
1492.66	95.1166
1494.59	94.837
1496.52	94.4678
1498.44	94.0756
1500.37	93.673
1502.3	93.2308
1504.23	92.7501
1506.16	92.2739
1508.09	91.831
1510.01	91.4805
1511.94	91.2319
1513.87	91.0733
1515.8	91.0024
1517.73	91.0066
1519.66	91.0468
1521.59	91.0909
1523.51	91.183
1525.44	91.3159
1527.37	91.4058
1529.3	91.4784
1531.23	91.4616
1533.16	91.3957
1535.09	91.3016
1537.01	91.2166
1538.94	91.1532
1540.87	91.0991
1542.8	91.0266
1544.73	90.9155
1546.66	90.825
1548.58	90.7707
1550.51	90.7342
1552.44	90.6977
1554.37	90.6365
1556.3	90.5968
1558.23	90.4911
1560.15	90.3444
1562.08	90.1717
1564.01	89.9576
1565.94	89.6928
1567.87	89.3731
1569.8	88.9954
1571.73	88.5914
1573.65	88.1923
1575.58	87.7614
1577.51	87.2772
1579.44	86.7916
1581.37	86.2961
1583.3	85.7935
1585.23	85.268
1587.15	84.7374
1589.08	84.2103
1591.01	83.6672
1592.94	83.1102
1594.87	82.5695
1596.8	82.0394
1598.72	81.5607
1600.65	81.1445
1602.58	80.8081
1604.51	80.5243
1606.44	80.3601
1608.37	80.3156
1610.3	80.3657
1612.22	80.4629
1614.15	80.6054
1616.08	80.7597
1618.01	80.9097
1619.94	81.0386
1621.87	81.1512
1623.8	81.2174
1625.72	81.3087
1627.65	81.396
1629.58	81.4767
1631.51	81.5426
1633.44	81.6052
1635.37	81.6955
1637.3	81.8514
1639.22	82.0204
1641.15	82.1775
1643.08	82.3543
1645.01	82.5423
1646.94	82.7204
1648.87	82.91
1650.8	83.0972
1652.72	83.3508
1654.65	83.6189
1656.58	83.8969
1658.51	84.1584
1660.44	84.3906
1662.37	84.6364
1664.29	84.8871
1666.22	85.0787
1668.15	85.1686
1670.08	85.1453
1672.01	85.035
1673.94	84.8287
1675.87	84.5181
1677.79	84.1243
1679.72	83.7577
1681.65	83.4353
1683.58	83.1585
1685.51	82.9811
1687.44	82.8952
1689.37	82.9186
1691.29	83.0721
1693.22	83.3562
1695.15	83.6947
1697.08	84.0219
1699.01	84.3531
1700.94	84.5952
1702.86	84.7076
1704.79	84.753
1706.72	84.7868
1708.65	84.769
1710.58	84.7
1712.51	84.6051
1714.43	84.4583
1716.36	84.2899
1718.29	84.1117
1720.22	83.9021
1722.15	83.6433
1724.08	83.433
1726.01	83.2467
1727.93	83.1357
1729.86	83.2467
1731.79	83.6646
1733.72	84.352
1735.65	85.2996
1737.58	86.5044
1739.51	87.8997
1741.43	89.4006
1743.36	90.8946
1745.29	92.3033
1747.22	93.5576
1749.15	94.603
1751.08	95.4296
1753.01	95.9566
1754.93	96.308
1756.86	96.5907
1758.79	96.7974
1760.72	96.8837
1762.65	96.9594
1764.58	97.0702
1766.51	97.1892
1768.43	97.2875
1770.36	97.3886
1772.29	97.4723
1774.22	97.5246
1776.15	97.5052
1778.08	97.4234
1780	97.3426
1781.93	97.2972
1783.86	97.2663
1785.79	97.2407
1787.72	97.1898
1789.65	97.1801
1791.58	97.1998
1793.5	97.2179
1795.43	97.2169
1797.36	97.2086
1799.29	97.1755
1801.22	97.1338
1803.15	97.0921
1805.08	97.0647
1807	97.0512
1808.93	97.0509
1810.86	97.0169
1812.79	96.9607
1814.72	96.9247
1816.65	96.9025
1818.57	96.8585
1820.5	96.7989
1822.43	96.7072
1824.36	96.6301
1826.29	96.6185
1828.22	96.6442
1830.14	96.653
1832.07	96.6241
1834	96.5505
1835.93	96.4758
1837.86	96.3874
1839.79	96.3405
1841.72	96.3523
1843.64	96.3709
1845.57	96.3362
1847.5	96.3083
1849.43	96.3239
1851.36	96.4072
1853.29	96.5143
1855.21	96.5919
1857.14	96.6288
1859.07	96.6161
1861	96.5468
1862.93	96.4889
1864.86	96.4285
1866.79	96.3812
1868.71	96.3478
1870.64	96.3521
1872.57	96.3203
1874.5	96.2938
1876.43	96.3031
1878.36	96.2844
1880.29	96.2445
1882.21	96.2407
1884.14	96.2121
1886.07	96.0896
1888	95.9092
1889.93	95.7871
1891.86	95.7425
1893.79	95.7637
1895.71	95.8193
1897.64	95.8756
1899.57	95.8718
1901.5	95.8415
1903.43	95.8097
1905.36	95.7914
1907.29	95.7806
1909.21	95.7273
1911.14	95.603
1913.07	95.4631
1915	95.3733
1916.93	95.389
1918.86	95.523
1920.78	95.7001
1922.71	95.8017
1924.64	95.8468
1926.57	95.923
1928.5	96.0459
1930.43	96.1237
1932.36	96.2014
1934.28	96.2232
1936.21	96.1542
1938.14	96.0505
1940.07	95.925
1942	95.7435
1943.93	95.6294
1945.86	95.5667
1947.78	95.4076
1949.71	95.1805
1951.64	95.1175
1953.57	95.2455
1955.5	95.3627
1957.43	95.3735
1959.35	95.4689
1961.28	95.5793
1963.21	95.5283
1965.14	95.3574
1967.07	95.1801
1969	95.1124
1970.92	95.1557
1972.85	95.091
1974.78	94.8877
1976.71	94.804
1978.64	94.8613
1980.57	94.9006
1982.5	94.8474
1984.42	94.7526
1986.35	94.7425
1988.28	94.7608
1990.21	94.7449
1992.14	94.7339
1994.07	94.8263
1996	95.0008
1997.92	95.051
1999.85	94.9795
2001.78	94.9649
2003.71	94.9748
2005.64	94.7977
2007.57	94.5283
2009.49	94.3672
2011.42	94.3275
2013.35	94.5208
2015.28	94.8123
2017.21	95.0112
2019.14	95.0184
2021.07	94.9725
2022.99	94.9652
2024.92	94.8751
2026.85	94.7124
2028.78	94.5981
2030.71	94.393
2032.64	94.1009
2034.57	93.8813
2036.49	93.7674
2038.42	93.7102
2040.35	93.7494
2042.28	93.7407
2044.21	93.6423
2046.14	93.4871
2048.07	93.4382
2049.99	93.4651
2051.92	93.4317
2053.85	93.4032
2055.78	93.4666
2057.71	93.609
2059.64	93.8046
2061.57	93.8801
2063.49	93.8101
2065.42	93.7419
2067.35	93.7263
2069.28	93.6958
2071.21	93.6313
2073.14	93.5543
2075.06	93.5196
2076.99	93.4471
2078.92	93.3944
2080.85	93.4067
2082.78	93.4883
2084.71	93.6485
2086.64	93.7906
2088.56	93.7662
2090.49	93.6943
2092.42	93.6357
2094.35	93.5636
2096.28	93.4683
2098.21	93.3215
2100.14	93.1712
2102.06	93.0379
2103.99	92.8896
2105.92	92.8046
2107.85	92.8057
2109.78	92.8374
2111.71	92.8488
2113.63	92.8864
2115.56	92.8807
2117.49	92.8992
2119.42	92.9813
2121.35	93.0464
2123.28	93.0599
2125.2	93.0217
2127.13	92.9482
2129.06	92.8527
2130.99	92.7423
2132.92	92.6899
2134.85	92.6991
2136.78	92.7204
2138.7	92.7788
2140.63	92.9297
2142.56	93.0814
2144.49	93.2776
2146.42	93.4818
2148.35	93.6022
2150.28	93.7139
2152.2	93.7264
2154.13	93.5461
2156.06	93.3072
2157.99	93.1487
2159.92	93.0523
2161.85	92.9482
2163.78	92.8589
2165.7	92.7605
2167.63	92.7129
2169.56	92.6399
2171.49	92.5586
2173.42	92.4804
2175.35	92.4885
2177.28	92.5195
2179.2	92.4366
2181.13	92.3592
2183.06	92.3524
2184.99	92.4138
2186.92	92.4459
2188.85	92.3976
2190.77	92.3204
2192.7	92.2221
2194.63	92.2085
2196.56	92.1627
2198.49	92.0875
2200.42	92.0633
2202.34	92.1309
2204.27	92.1605
2206.2	92.1283
2208.13	92.1161
2210.06	92.117
2211.99	92.1337
2213.92	92.1071
2215.84	92.009
2217.77	91.9013
2219.7	91.8979
2221.63	91.9796
2223.56	92.0479
2225.49	92.1026
2227.42	92.0941
2229.34	92.076
2231.27	92.0526
2233.2	91.9257
2235.13	91.8586
2237.06	91.8638
2238.99	91.8199
2240.91	91.7447
2242.84	91.7444
2244.77	91.8193
2246.7	91.935
2248.63	92.0269
2250.56	92.0985
2252.49	92.1146
2254.41	92.0166
2256.34	91.9446
2258.27	91.8405
2260.2	91.6474
2262.13	91.5573
2264.06	91.4642
2265.99	91.3651
2267.91	91.3744
2269.84	91.4512
2271.77	91.475
2273.7	91.4304
2275.63	91.3674
2277.56	91.3311
2279.49	91.296
2281.41	91.2346
2283.34	91.1552
2285.27	91.0539
2287.2	90.9753
2289.13	90.9516
2291.06	90.9486
2292.99	90.9933
2294.91	91.0235
2296.84	90.9741
2298.77	90.8953
2300.7	90.7926
2302.63	90.671
2304.56	90.5885
2306.48	90.6023
2308.41	90.6313
2310.34	90.5467
2312.27	90.4063
2314.2	90.2757
2316.13	90.1694
2318.05	90.0603
2319.98	89.9837
2321.91	89.9489
2323.84	89.929
2325.77	89.9944
2327.7	90.1214
2329.63	90.2036
2331.55	90.3115
2333.48	90.4461
2335.41	90.5014
2337.34	90.4651
2339.27	90.3866
2341.2	90.3137
2343.12	90.2751
2345.05	90.1372
2346.98	89.971
2348.91	89.9175
2350.84	89.885
2352.77	89.8479
2354.7	89.7729
2356.62	89.6005
2358.55	89.4855
2360.48	89.4596
2362.41	89.4925
2364.34	89.5136
2366.27	89.5008
2368.2	89.4859
2370.12	89.4556
2372.05	89.377
2373.98	89.3794
2375.91	89.4981
2377.84	89.5866
2379.77	89.6241
2381.7	89.6561
2383.62	89.7108
2385.55	89.8012
2387.48	89.9364
2389.41	90.0232
2391.34	90.0398
2393.27	90.0118
2395.2	89.9427
2397.12	89.842
2399.05	89.7437
2400.98	89.6373
2402.91	89.5731
2404.84	89.513
2406.77	89.4694
2408.7	89.4488
2410.62	89.4564
2412.55	89.4746
2414.48	89.4934
2416.41	89.4841
2418.34	89.496
2420.27	89.5025
2422.19	89.527
2424.12	89.4873
2426.05	89.364
2427.98	89.2416
2429.91	89.1636
2431.84	89.0872
2433.76	89.0829
2435.69	89.1083
2437.62	89.1005
2439.55	89.1056
2441.48	89.1512
2443.41	89.2093
2445.34	89.2628
2447.26	89.3072
2449.19	89.3655
2451.12	89.4136
2453.05	89.4535
2454.98	89.4541
2456.91	89.3673
2458.84	89.2721
2460.76	89.1927
2462.69	89.0289
2464.62	88.8744
2466.55	88.7979
2468.48	88.7661
2470.41	88.6642
2472.34	88.4799
2474.26	88.3534
2476.19	88.3352
2478.12	88.3551
2480.05	88.3358
2481.98	88.2891
2483.91	88.2677
2485.83	88.2701
2487.76	88.28
2489.69	88.247
2491.62	88.3016
2493.55	88.3842
2495.48	88.4266
2497.41	88.4189
2499.33	88.3656
2501.26	88.309
2503.19	88.2705
2505.12	88.2048
2507.05	88.1563
2508.98	88.1763
2510.91	88.1925
2512.83	88.1544
2514.76	88.1228
2516.69	88.1084
2518.62	88.1656
2520.55	88.2522
2522.48	88.2505
2524.41	88.164
2526.33	88.0161
2528.26	87.8126
2530.19	87.6092
2532.12	87.4819
2534.05	87.4073
2535.97	87.3117
2537.9	87.2281
2539.83	87.2041
2541.76	87.2185
2543.69	87.2753
2545.62	87.3799
2547.55	87.4823
2549.47	87.5074
2551.4	87.4624
2553.33	87.3997
2555.26	87.3044
2557.19	87.2199
2559.12	87.1636
2561.05	87.0812
2562.97	86.974
2564.9	86.8824
2566.83	86.7826
2568.76	86.7106
2570.69	86.6867
2572.62	86.7243
2574.55	86.7571
2576.47	86.76
2578.4	86.704
2580.33	86.6367
2582.26	86.5993
2584.19	86.5569
2586.12	86.4838
2588.05	86.4278
2589.97	86.3754
2591.9	86.3476
2593.83	86.3439
2595.76	86.357
2597.69	86.4103
2599.62	86.4904
2601.54	86.5028
2603.47	86.4283
2605.4	86.2888
2607.33	86.1756
2609.26	86.0656
2611.19	85.9519
2613.11	85.8631
2615.04	85.7903
2616.97	85.7727
2618.9	85.811
2620.83	85.8335
2622.76	85.8235
2624.69	85.8554
2626.61	85.8654
2628.54	85.812
2630.47	85.7038
2632.4	85.5789
2634.33	85.4936
2636.26	85.4451
2638.19	85.3834
2640.11	85.2713
2642.04	85.1981
2643.97	85.203
2645.9	85.1836
2647.83	85.1046
2649.76	85.0632
2651.68	85.1032
2653.61	85.1363
2655.54	85.1207
2657.47	85.0905
2659.4	85.0807
2661.33	85.0568
2663.26	85.0207
2665.18	84.9471
2667.11	84.898
2669.04	84.9018
2670.97	84.8687
2672.9	84.7601
2674.83	84.6403
2676.76	84.6183
2678.68	84.6869
2680.61	84.7539
2682.54	84.7757
2684.47	84.7835
2686.4	84.7383
2688.33	84.6523
2690.26	84.6012
2692.18	84.6496
2694.11	84.7375
2696.04	84.7175
2697.97	84.5974
2699.9	84.482
2701.83	84.39
2703.76	84.3097
2705.68	84.2779
2707.61	84.2414
2709.54	84.1611
2711.47	84.0716
2713.4	83.9928
2715.33	83.9327
2717.25	83.8753
2719.18	83.9343
2721.11	83.9613
2723.04	83.8494
2724.97	83.7251
2726.9	83.7014
2728.82	83.7228
2730.75	83.6869
2732.68	83.6235
2734.61	83.5743
2736.54	83.574
2738.47	83.616
2740.4	83.6447
2742.32	83.5875
2744.25	83.5227
2746.18	83.4957
2748.11	83.3876
2750.04	83.224
2751.97	83.0872
2753.9	82.9736
2755.82	82.8201
2757.75	82.6424
2759.68	82.4921
2761.61	82.4231
2763.54	82.4467
2765.47	82.4909
2767.39	82.4983
2769.32	82.4929
2771.25	82.4764
2773.18	82.4187
2775.11	82.3521
2777.04	82.3178
2778.97	82.2606
2780.89	82.1458
2782.82	82.0285
2784.75	81.9911
2786.68	81.9754
2788.61	81.9393
2790.54	81.9315
2792.47	81.9234
2794.39	81.9051
2796.32	81.8946
2798.25	81.8098
2800.18	81.7087
2802.11	81.6171
2804.04	81.5385
2805.97	81.4096
2807.89	81.2468
2809.82	81.1042
2811.75	80.9561
2813.68	80.8005
2815.61	80.6098
2817.54	80.3629
2819.47	80.1252
2821.39	79.9274
2823.32	79.7168
2825.25	79.4234
2827.18	79.1226
2829.11	78.8399
2831.04	78.546
2832.96	78.1798
2834.89	77.715
2836.82	77.0872
2838.75	76.2674
2840.68	75.4276
2842.61	74.6489
2844.53	73.9298
2846.46	73.5055
2848.39	73.3784
2850.32	73.4304
2852.25	73.6452
2854.18	74.0254
2856.11	74.5542
2858.03	75.1517
2859.96	75.7309
2861.89	76.2258
2863.82	76.5913
2865.75	76.8554
2867.68	77.037
2869.61	77.1371
2871.53	77.2142
2873.46	77.3733
2875.39	77.4513
2877.32	77.4083
2879.25	77.2786
2881.18	77.1037
2883.11	76.8596
2885.03	76.5471
2886.96	76.1574
2888.89	75.6997
2890.82	75.2868
2892.75	74.9077
2894.68	74.5011
2896.61	74.1481
2898.53	73.9387
2900.46	73.84
2902.39	73.7338
2904.32	73.5354
2906.25	73.1949
2908.18	72.7769
2910.1	72.3768
2912.03	72.029
2913.96	71.6123
2915.89	71.3173
2917.82	71.1946
2919.75	71.1874
2921.68	71.3561
2923.6	71.8254
2925.53	72.5081
2927.46	73.2413
2929.39	73.8385
2931.32	74.3148
2933.25	74.7948
2935.18	75.3302
2937.1	75.9708
2939.03	76.579
2940.96	77.0774
2942.89	77.5934
2944.82	78.0075
2946.75	78.4986
2948.67	79.1093
2950.6	79.8237
2952.53	80.466
2954.46	80.9475
2956.39	81.3504
2958.32	81.8687
2960.24	82.4027
2962.17	82.8217
2964.1	83.11
2966.03	83.2698
2967.96	83.3348
2969.89	83.3495
2971.82	83.4094
2973.74	83.5557
2975.67	83.7077
2977.6	83.8165
2979.53	83.8605
2981.46	83.9388
2983.39	84.114
2985.32	84.3431
2987.24	84.4394
2989.17	84.4486
2991.1	84.4999
2993.03	84.562
2994.96	84.6386
2996.89	84.7469
2998.82	84.7657
3000.74	84.7306
3002.67	84.7504
3004.6	84.734
3006.53	84.7764
3008.46	84.9211
3010.39	85.0584
3012.31	85.0467
3014.24	84.917
3016.17	84.957
3018.1	85.124
3020.03	85.1672
3021.96	85.1034
3023.89	85.0247
3025.81	84.8885
3027.74	84.827
3029.67	84.8131
3031.6	84.8162
3033.53	84.8948
3035.46	84.9975
3037.39	85.0421
3039.31	84.9298
3041.24	84.8261
3043.17	84.7866
3045.1	84.7673
3047.03	84.7425
3048.96	84.6355
3050.89	84.5459
3052.81	84.5027
3054.74	84.4503
3056.67	84.3923
3058.6	84.3452
3060.53	84.3315
3062.46	84.3061
3064.38	84.2851
3066.31	84.2283
3068.24	84.1641
3070.17	84.103
3072.1	84.1265
3074.03	84.1044
3075.95	84.0117
3077.88	83.9329
3079.81	83.8338
3081.74	83.6436
3083.67	83.4164
3085.6	83.2001
3087.53	83.0963
3089.45	83.0948
3091.38	83.2268
3093.31	83.3462
3095.24	83.4179
3097.17	83.4302
3099.1	83.372
3101.03	83.3091
3102.95	83.3933
3104.88	83.4398
3106.81	83.2696
3108.74	83.0296
3110.67	82.8701
3112.6	82.871
3114.53	82.9467
3116.45	82.9726
3118.38	82.9737
3120.31	82.9269
3122.24	82.9164
3124.17	82.886
3126.1	82.8167
3128.02	82.7701
3129.95	82.6892
3131.88	82.4468
3133.81	82.1197
3135.74	81.8851
3137.67	81.832
3139.59	81.876
3141.52	81.9124
3143.45	81.994
3145.38	82.0217
3147.31	82.0993
3149.24	82.2198
3151.17	82.2715
3153.09	82.29
3155.02	82.3051
3156.95	82.2348
3158.88	82.1122
3160.81	81.9325
3162.74	81.7981
3164.67	81.803
3166.59	81.9115
3168.52	81.9425
3170.45	81.8261
3172.38	81.624
3174.31	81.4053
3176.24	81.0973
3178.16	80.755
3180.09	80.5383
3182.02	80.4726
3183.95	80.4469
3185.88	80.4514
3187.81	80.4173
3189.74	80.4938
3191.66	80.8102
3193.59	81.2156
3195.52	81.3656
3197.45	81.4428
3199.38	81.592
3201.31	81.5384
3203.24	81.2996
3205.16	81.0446
3207.09	80.8299
3209.02	80.5884
3210.95	80.263
3212.88	79.9989
3214.81	79.7158
3216.74	79.429
3218.66	79.2757
3220.59	79.1969
3222.52	79.0875
3224.45	79.1688
3226.38	79.341
3228.31	79.4605
3230.24	79.4645
3232.16	79.5196
3234.09	79.6149
3236.02	79.6539
3237.95	79.7066
3239.88	79.6424
3241.81	79.5095
3243.73	79.4197
3245.66	79.3229
3247.59	79.4239
3249.52	79.5794
3251.45	79.6878
3253.38	79.656
3255.3	79.731
3257.23	79.8317
3259.16	79.8574
3261.09	79.8745
3263.02	79.7917
3264.95	79.5964
3266.88	79.3525
3268.8	79.2497
3270.73	79.0938
3272.66	78.9534
3274.59	78.9353
3276.52	78.8017
3278.45	78.7011
3280.38	78.849
3282.3	79.2815
3284.23	79.525
3286.16	79.599
3288.09	79.7024
3290.02	79.7315
3291.95	79.6762
3293.88	79.6478
3295.8	79.6063
3297.73	79.4114
3299.66	79.2211
3301.59	79.0471
3303.52	78.7929
3305.45	78.7021
3307.38	78.7623
3309.3	78.7106
3311.23	78.5644
3313.16	78.6198
3315.09	78.6433
3317.02	78.609
3318.95	78.7772
3320.87	79.1273
3322.8	79.4907
3324.73	79.6829
3326.66	79.6377
3328.59	79.5907
3330.52	79.6356
3332.45	79.6036
3334.37	79.2721
3336.3	78.8887
3338.23	78.7246
3340.16	78.7454
3342.09	78.7816
3344.02	78.8241
3345.95	79.1546
3347.87	79.5683
3349.8	79.842
3351.73	80.0946
3353.66	80.3694
3355.59	80.7255
3357.52	80.974
3359.44	80.8213
3361.37	80.3989
3363.3	80.1775
3365.23	80.2015
3367.16	80.2382
3369.09	80.1771
3371.01	80.0528
3372.94	80.1162
3374.87	80.2508
3376.8	80.3457
3378.73	80.5704
3380.66	80.8688
3382.59	80.9917
3384.51	80.9295
3386.44	80.7651
3388.37	80.4678
3390.3	80.2928
3392.23	80.3894
3394.16	80.4972
3396.09	80.5296
3398.01	80.6565
3399.94	80.685
3401.87	80.6069
3403.8	80.7213
3405.73	81.0179
3407.66	81.2378
3409.59	81.322
3411.51	81.2492
3413.44	81.1349
3415.37	81.1034
3417.3	81.2608
3419.23	81.3048
3421.16	81.1371
3423.09	81.0292
3425.01	81.0377
3426.94	81.1324
3428.87	81.3837
3430.8	81.8901
3432.73	82.4182
3434.66	82.8176
3436.58	83.0316
3438.51	83.2367
3440.44	83.5606
3442.37	83.7764
3444.3	83.7989
3446.23	83.5942
3448.16	83.3469
3450.08	83.0319
3452.01	82.6459
3453.94	82.3667
3455.87	82.2561
3457.8	82.3569
3459.73	82.5257
3461.66	82.6155
3463.58	82.5103
3465.51	82.5517
3467.44	82.7545
3469.37	83.2372
3471.3	83.7549
3473.23	84.1817
3475.15	84.322
3477.08	84.1905
3479.01	84.3329
3480.94	84.6926
3482.87	85.1417
3484.8	85.7326
3486.72	86.1656
3488.65	86.1696
3490.58	86.0182
3492.51	86.0505
3494.44	86.35
3496.37	86.9874
3498.3	87.1722
3500.22	86.9738
3502.15	86.6961
3504.08	86.6117
3506.01	86.9773
3507.94	87.3533
3509.87	87.5777
3511.8	87.766
3513.72	87.9908
3515.65	87.9767
3517.58	87.8399
3519.51	87.8473
3521.44	88.0736
3523.37	88.4111
3525.3	88.3718
3527.22	88.0018
3529.15	87.8165
3531.08	88.1095
3533.01	88.5072
3534.94	88.6863
3536.87	88.6879
3538.8	88.8751
3540.72	89.3171
3542.65	89.5709
3544.58	89.5799
3546.51	89.5093
3548.44	89.2917
3550.36	88.907
3552.29	88.5807
3554.22	88.4605
3556.15	88.8557
3558.08	89.4432
3560.01	89.553
3561.94	89.521
3563.86	89.8082
3565.79	90.3555
3567.72	90.6403
3569.65	90.8655
3571.58	90.945
3573.51	90.5034
3575.44	89.6989
3577.36	89.2459
3579.29	89.5126
3581.22	90.2277
3583.15	90.9204
3585.08	91.1804
3587.01	91.2197
3588.94	91.5932
3590.86	92.2607
3592.79	92.884
3594.72	93.3308
3596.65	93.6632
3598.58	93.9258
3600.51	93.8615
3602.43	93.79
3604.36	94.0182
3606.29	94.3235
3608.22	94.2156
3610.15	93.8842
3612.08	93.2987
3614.01	92.641
3615.93	92.3688
3617.86	92.5464
3619.79	92.7806
3621.72	92.9405
3623.65	92.9762
3625.58	93.2884
3627.51	94.0514
3629.43	94.9929
3631.36	95.5336
3633.29	95.7359
3635.22	95.4876
3637.15	94.941
3639.08	94.1761
3641.01	93.5128
3642.93	93.4355
3644.86	93.7697
3646.79	93.7504
3648.72	93.5808
3650.65	93.5308
3652.58	93.8756
3654.5	94.6539
3656.43	95.017
3658.36	94.9745
3660.29	94.7749
3662.22	94.6911
3664.15	94.6309
3666.07	94.6995
3668	94.9729
3669.93	95.4432
3671.86	96.0106
3673.79	96.3598
3675.72	96.221
3677.65	95.9192
3679.57	95.7086
3681.5	95.4686
3683.43	95.0423
3685.36	94.5775
3687.29	94.0367
3689.22	93.7726
3691.15	93.8257
3693.07	93.9176
3695	93.9415
3696.93	94.0254
3698.86	94.3635
3700.79	94.3327
3702.72	93.9788
3704.65	93.8183
3706.57	93.8255
3708.5	93.9235
3710.43	94.1653
3712.36	94.198
3714.29	93.9006
3716.22	93.8906
3718.14	94.4116
3720.07	94.8355
3722	94.8885
3723.93	94.9535
3725.86	94.7511
3727.79	94.1275
3729.72	93.8206
3731.64	93.2017
3733.57	92.5547
3735.5	92.1752
3737.43	91.9545
3739.36	92.2117
3741.29	92.5425
3743.22	92.901
3745.14	93.3316
3747.07	93.7747
3749	94.1083
3750.93	94.4339
3752.86	94.5176
3754.79	94.4771
3756.72	94.304
3758.64	93.6811
3760.57	93.337
3762.5	93.1844
3764.43	93.2161
3766.36	93.7565
3768.29	94.0824
3770.21	94.1582
3772.14	94.1293
3774.07	94.2185
3776	94.3216
3777.93	94.427
3779.86	94.3223
3781.78	94.0879
3783.71	94.0295
3785.64	94.1896
3787.57	94.4565
3789.5	94.5091
3791.43	94.317
3793.36	93.7564
3795.28	93.3936
3797.21	93.3336
3799.14	93.3264
3801.07	93.4199
3803	93.7607
3804.93	94.3717
3806.86	94.6488
3808.78	95.1486
3810.71	96.1566
3812.64	97.1743
3814.57	97.6895
3816.5	97.4286
3818.43	96.7795
3820.36	96.1954
3822.28	96.0518
3824.21	95.853
3826.14	95.6199
3828.07	95.3112
3830	94.9668
3831.93	94.5387
3833.86	93.9104
3835.78	93.6607
3837.71	93.6865
3839.64	93.6998
3841.57	93.8517
3843.5	94.0356
3845.43	94.5964
3847.35	95.5917
3849.28	96.3764
3851.21	96.9313
3853.14	97.514
3855.07	97.8917
3857	97.8176
3858.93	97.903
3860.85	97.9638
3862.78	97.8263
3864.71	97.618
3866.64	97.4456
3868.57	97.0672
3870.5	96.3967
3872.43	95.6836
3874.35	94.9603
3876.28	94.2464
3878.21	93.4589
3880.14	92.8608
3882.07	92.7593
3884	93.1028
3885.92	93.8662
3887.85	94.4484
3889.78	94.9104
3891.71	95.5104
3893.64	95.9834
3895.57	95.8683
3897.49	95.4904
3899.42	95.3281
3901.35	95.4363
3903.28	95.407
3905.21	95.0702
3907.14	94.9748
3909.07	95.0211
3910.99	94.8244
3912.92	94.7811
3914.85	94.9492
3916.78	95.1484
3918.71	95.3508
3920.64	95.3894
3922.57	95.1476
3924.49	94.9293
3926.42	95.0857
3928.35	95.3923
3930.28	95.5542
3932.21	95.6659
3934.14	95.6624
3936.07	95.4488
3937.99	95.4693
3939.92	95.8105
3941.85	95.9732
3943.78	95.9682
3945.71	95.9371
3947.64	95.8904
3949.57	95.7391
3951.49	95.5912
3953.42	95.5576
3955.35	95.871
3957.28	96.2085
3959.21	96.3996
3961.14	96.2834
3963.06	95.9163
3964.99	95.7627
3966.92	95.3421
3968.85	94.7085
3970.78	94.553
3972.71	94.6285
3974.64	94.737
3976.56	94.9662
3978.49	95.2442
3980.42	95.7485
3982.35	96.2432
3984.28	96.3258
3986.21	96.3949
3988.14	96.0463
3990.06	95.83
3991.99	95.4463
3993.92	95.4327
3995.85	95.2226
3997.78	95.3323
3999.71	94.9323
4001.63	0
