# Supplementary material for: Synthesis of silver nanoparticles using a modified Tollens’ method in conjunction with phytochemicals and assessment of their antimicrobial activity
Source: PeerJ. 2019 Feb 8;7:e6413. doi: 10.7717/peerj.6413 (PMC6369825; doi:10.7717/peerj.6413)
Supplement: Supplemental Information 3 [file peerj-07-6413-s003.xlsx]

## Sheet: OLE_NP
OLE_AgNPS
Wavelength	Transmittance
663	0.006388
665	-0.003569
667	-0.005818
669	-0.005162
671	-0.002461
673	-0.000824
675	-0.004543
677	-0.012938
678	-0.019741
680	-0.022934
682	-0.024534
684	-0.024556
686	-0.022174
688	-0.020248
690	-0.021633
692	-0.024318
694	-0.026229
696	-0.026767
698	-0.026951
700	-0.02744
702	-0.027689
704	-0.027375
705	-0.027021
707	-0.026208
709	-0.025889
711	-0.026922
713	-0.028489
715	-0.029815
717	-0.0306
719	-0.031052
721	-0.030972
723	-0.030617
725	-0.030636
727	-0.030762
729	-0.029995
731	-0.028079
732	-0.025461
734	-0.02272
736	-0.020651
738	-0.019236
740	-0.017896
742	-0.016765
744	-0.015768
746	-0.014249
748	-0.012084
750	-0.009766
752	-0.007862
754	-0.006572
756	-0.005981
758	-0.006464
759	-0.007969
761	-0.009547
763	-0.010745
765	-0.011347
767	-0.011208
769	-0.010608
771	-0.010187
773	-0.010295
775	-0.010989
777	-0.012016
779	-0.013025
781	-0.013974
783	-0.014748
785	-0.015486
786	-0.016402
788	-0.016974
790	-0.01687
792	-0.016366
794	-0.015628
796	-0.014827
798	-0.014073
800	-0.013575
802	-0.013346
804	-0.012953
806	-0.012188
808	-0.011211
810	-0.010026
812	-0.008472
813	-0.006819
815	-0.005328
817	-0.004207
819	-0.003513
821	-0.003247
823	-0.003231
825	-0.003158
827	-0.00298
829	-0.002927
831	-0.003066
833	-0.003361
835	-0.003775
837	-0.004155
839	-0.00435
840	-0.004271
842	-0.004069
844	-0.003883
846	-0.003683
848	-0.003328
850	-0.002799
852	-0.00211
854	-0.001386
856	-0.000726
858	-0.000241
860	4.8e-05
862	0.000233
864	0.000421
866	0.000696
867	0.001055
869	0.001486
871	0.002003
873	0.00253
875	0.00299
877	0.00326
879	0.003311
881	0.003314
883	0.003404
885	0.003619
887	0.003995
889	0.004504
891	0.005086
893	0.005632
894	0.006056
896	0.006401
898	0.006685
900	0.006879
902	0.007
904	0.007106
906	0.007237
908	0.007369
910	0.00751
912	0.007672
914	0.007838
916	0.007978
918	0.008026
920	0.008
921	0.007929
923	0.007773
925	0.00758
927	0.007374
929	0.00718
931	0.007043
933	0.006932
935	0.006842
937	0.006795
939	0.006763
941	0.00673
943	0.006683
945	0.006624
947	0.006576
948	0.006539
950	0.006525
952	0.006571
954	0.00668
956	0.006821
958	0.006977
960	0.007127
962	0.007227
964	0.007274
966	0.007262
968	0.007185
970	0.007039
972	0.006797
974	0.006455
975	0.006029
977	0.005462
979	0.004696
981	0.003643
983	0.002196
985	0.000244
987	-0.002331
989	-0.005611
991	-0.009628
993	-0.01438
995	-0.019827
997	-0.025898
999	-0.032453
1001	-0.039248
1002	-0.046173
1004	-0.053174
1006	-0.060143
1008	-0.066894
1010	-0.073207
1012	-0.078837
1014	-0.083477
1016	-0.086816
1018	-0.088772
1020	-0.089323
1022	-0.088455
1024	-0.086212
1026	-0.082679
1028	-0.078023
1029	-0.072445
1031	-0.06618
1033	-0.059511
1035	-0.052701
1037	-0.045944
1039	-0.039396
1041	-0.033133
1043	-0.027217
1045	-0.021698
1047	-0.016602
1049	-0.011956
1051	-0.007781
1053	-0.004188
1055	-0.001182
1056	0.001332
1058	0.003475
1060	0.005355
1062	0.007079
1064	0.008736
1066	0.010366
1068	0.011854
1070	0.01318
1072	0.014365
1074	0.015402
1076	0.016296
1078	0.017022
1080	0.017543
1082	0.01784
1083	0.017889
1085	0.017699
1087	0.017328
1089	0.016839
1091	0.01629
1093	0.015699
1095	0.01508
1097	0.01445
1099	0.013829
1101	0.013249
1103	0.012748
1105	0.012328
1107	0.011957
1109	0.011613
1110	0.011293
1112	0.011017
1114	0.010817
1116	0.010718
1118	0.010712
1120	0.010769
1122	0.010876
1124	0.011028
1126	0.011213
1128	0.011437
1130	0.011704
1132	0.012
1134	0.012308
1136	0.012607
1138	0.012897
1139	0.013178
1141	0.013429
1143	0.013638
1145	0.013818
1147	0.013977
1149	0.014133
1151	0.014301
1153	0.014506
1155	0.014759
1157	0.015041
1159	0.015337
1161	0.015641
1163	0.015935
1165	0.016202
1166	0.016439
1168	0.016654
1170	0.016852
1172	0.017023
1174	0.017168
1176	0.017286
1178	0.017378
1180	0.017436
1182	0.017463
1184	0.017473
1186	0.017458
1188	0.017402
1190	0.017306
1192	0.017171
1193	0.017005
1195	0.016837
1197	0.016697
1199	0.016613
1201	0.016593
1203	0.016635
1205	0.016721
1207	0.016821
1209	0.016914
1211	0.016997
1213	0.017063
1215	0.017118
1217	0.017194
1219	0.017295
1220	0.017407
1222	0.017509
1224	0.017589
1226	0.017631
1228	0.017622
1230	0.017574
1232	0.017517
1234	0.017452
1236	0.017375
1238	0.017276
1240	0.017143
1242	0.016981
1244	0.016796
1246	0.016605
1247	0.016425
1249	0.016258
1251	0.016105
1253	0.015958
1255	0.015802
1257	0.015636
1259	0.01547
1261	0.015327
1263	0.015227
1265	0.015181
1267	0.0152
1269	0.015287
1271	0.015437
1273	0.015632
1274	0.015845
1276	0.016055
1278	0.016232
1280	0.016341
1282	0.016355
1284	0.016269
1286	0.016094
1288	0.015824
1290	0.015461
1292	0.015039
1294	0.014599
1296	0.014152
1298	0.013695
1300	0.013219
1301	0.012728
1303	0.012208
1305	0.011665
1307	0.011143
1309	0.010699
1311	0.010366
1313	0.010155
1315	0.010064
1317	0.010095
1319	0.010222
1321	0.010401
1323	0.010571
1325	0.010667
1327	0.010621
1328	0.010391
1330	0.009993
1332	0.009494
1334	0.00896
1336	0.008464
1338	0.008046
1340	0.007714
1342	0.007438
1344	0.007178
1346	0.006896
1348	0.006556
1350	0.006136
1352	0.005678
1354	0.005174
1355	0.004622
1357	0.004027
1359	0.003377
1361	0.002669
1363	0.001908
1365	0.001113
1367	0.000315
1369	-0.000511
1371	-0.001368
1373	-0.002257
1375	-0.003176
1377	-0.004076
1379	-0.004891
1381	-0.005555
1382	-0.006033
1384	-0.006316
1386	-0.006401
1388	-0.006324
1390	-0.006135
1392	-0.005874
1394	-0.005554
1396	-0.005182
1398	-0.004777
1400	-0.004349
1402	-0.003886
1404	-0.003431
1406	-0.002996
1408	-0.002583
1409	-0.002199
1411	-0.001829
1413	-0.001461
1415	-0.001084
1417	-0.000701
1419	-0.000352
1421	-3.9e-05
1423	0.000232
1425	0.000433
1427	0.000561
1429	0.000597
1431	0.000535
1433	0.000371
1435	0.000102
1436	-0.000261
1438	-0.000707
1440	-0.001222
1442	-0.001786
1444	-0.002384
1446	-0.002996
1448	-0.00359
1450	-0.004155
1452	-0.004655
1454	-0.005083
1456	-0.005441
1458	-0.005729
1460	-0.005946
1462	-0.006085
1463	-0.006112
1465	-0.006014
1467	-0.005772
1469	-0.005393
1471	-0.004871
1473	-0.004211
1475	-0.003434
1477	-0.002566
1479	-0.001629
1481	-0.000637
1483	0.000399
1485	0.001493
1487	0.002675
1489	0.00395
1490	0.005308
1492	0.006718
1494	0.008143
1496	0.009549
1498	0.010954
1500	0.01234
1502	0.01367
1504	0.014843
1506	0.015844
1508	0.016684
1510	0.017377
1512	0.017941
1514	0.018459
1516	0.018957
1517	0.019433
1519	0.019829
1521	0.020171
1523	0.020452
1525	0.020658
1527	0.02078
1529	0.020842
1531	0.020889
1533	0.020931
1535	0.020998
1537	0.021116
1539	0.021272
1541	0.021453
1543	0.021643
1544	0.021839
1546	0.022042
1548	0.02223
1550	0.022363
1552	0.022413
1554	0.022368
1556	0.022271
1558	0.022125
1560	0.021931
1562	0.02171
1564	0.021483
1566	0.021224
1568	0.020915
1570	0.020565
1571	0.020217
1573	0.019864
1575	0.019487
1577	0.019069
1579	0.018599
1581	0.018089
1583	0.01752
1585	0.016916
1587	0.016304
1589	0.015679
1591	0.01505
1593	0.014436
1595	0.013838
1597	0.013317
1598	0.012908
1600	0.012649
1602	0.012572
1604	0.012661
1606	0.012917
1608	0.01333
1610	0.013871
1612	0.014573
1614	0.015427
1616	0.016393
1618	0.017459
1620	0.018581
1622	0.019714
1624	0.02081
1625	0.021819
1627	0.022706
1629	0.02346
1631	0.024077
1633	0.024545
1635	0.024863
1637	0.025048
1639	0.02511
1641	0.025073
1643	0.024959
1645	0.024809
1647	0.024673
1649	0.024539
1651	0.024395
1652	0.024261
1654	0.024124
1656	0.02399
1658	0.023839
1660	0.023662
1662	0.023473
1664	0.023234
1666	0.022921
1668	0.022553
1670	0.022129
1672	0.021661
1674	0.021157
1676	0.020635
1678	0.020115
1679	0.019622
1681	0.019165
1683	0.018764
1685	0.018433
1687	0.018183
1689	0.018006
1691	0.017888
1693	0.017812
1695	0.017806
1697	0.017839
1699	0.017899
1701	0.01797
1703	0.018039
1705	0.018092
1707	0.01812
1708	0.018118
1710	0.018106
1712	0.018076
1714	0.018044
1716	0.018021
1718	0.018019
1720	0.018047
1722	0.018115
1724	0.018232
1726	0.018402
1728	0.018627
1730	0.018897
1732	0.019204
1734	0.01954
1735	0.019895
1737	0.020253
1739	0.020597
1741	0.020912
1743	0.021189
1745	0.021426
1747	0.021592
1749	0.021685
1751	0.021703
1753	0.021645
1755	0.021514
1757	0.021336
1759	0.021125
1761	0.020899
1762	0.02065
1764	0.020398
1766	0.020156
1768	0.01993
1770	0.019724
1772	0.019555
1774	0.019419
1776	0.019313
1778	0.019236
1780	0.019183
1782	0.019145
1784	0.019122
1786	0.019098
1788	0.019069
1789	0.01904
1791	0.018996
1793	0.018933
1795	0.018846
1797	0.018734
1799	0.018609
1801	0.018467
1803	0.018323
1805	0.018189
1807	0.01806
1809	0.017936
1811	0.017821
1813	0.01772
1815	0.017639
1816	0.017579
1818	0.017538
1820	0.017522
1822	0.01754
1824	0.017592
1826	0.017673
1828	0.017769
1830	0.017866
1832	0.017948
1834	0.01801
1836	0.018044
1838	0.018062
1840	0.018064
1842	0.018033
1843	0.017973
1845	0.017891
1847	0.017798
1849	0.017705
1851	0.017606
1853	0.017512
1855	0.017416
1857	0.017311
1859	0.01722
1861	0.017145
1863	0.01709
1865	0.017058
1867	0.017044
1869	0.01705
1870	0.017082
1872	0.017137
1874	0.017211
1876	0.017283
1878	0.017345
1880	0.017393
1882	0.01743
1884	0.017464
1886	0.017503
1888	0.017552
1890	0.017608
1892	0.017667
1894	0.017733
1896	0.017806
1897	0.017883
1899	0.017958
1901	0.018027
1903	0.018087
1905	0.018142
1907	0.018194
1909	0.018244
1911	0.01829
1913	0.018329
1915	0.018361
1917	0.018384
1919	0.0184
1921	0.018413
1923	0.018421
1924	0.01842
1926	0.018416
1928	0.01841
1930	0.018399
1932	0.01838
1934	0.018352
1936	0.018313
1938	0.018265
1940	0.018207
1942	0.018151
1944	0.018102
1946	0.018054
1948	0.01801
1950	0.017969
1951	0.017932
1953	0.017897
1955	0.017866
1957	0.017833
1959	0.017798
1961	0.017759
1963	0.01772
1965	0.017688
1967	0.017666
1969	0.017653
1971	0.017649
1973	0.017648
1975	0.017654
1977	0.017669
1978	0.017681
1980	0.017688
1982	0.017697
1984	0.017706
1986	0.017702
1988	0.017682
1990	0.017662
1992	0.017659
1994	0.017677
1996	0.017723
1998	0.017807
2000	0.017916
2002	0.018022
2004	0.0181
2005	0.018146
2007	0.018162
2009	0.018139
2011	0.018076
2013	0.017988
2015	0.017888
2017	0.01778
2019	0.017668
2021	0.017559
2023	0.017458
2025	0.01735
2027	0.017225
2029	0.017095
2031	0.016976
2032	0.016863
2034	0.016739
2036	0.016607
2038	0.016488
2040	0.016409
2042	0.016385
2044	0.016421
2046	0.016514
2048	0.016632
2050	0.016725
2052	0.016772
2054	0.016782
2056	0.016765
2058	0.016724
2059	0.01666
2061	0.016589
2063	0.016536
2065	0.0165
2067	0.016478
2069	0.016478
2071	0.016495
2073	0.01651
2075	0.016513
2077	0.016513
2079	0.016516
2081	0.016513
2083	0.016492
2085	0.016462
2086	0.016443
2088	0.016441
2090	0.016457
2092	0.016493
2094	0.016542
2096	0.016586
2098	0.016604
2100	0.016586
2102	0.016544
2104	0.016482
2106	0.0164
2108	0.01631
2110	0.016228
2112	0.01616
2113	0.01611
2115	0.016072
2117	0.01605
2119	0.016056
2121	0.016077
2123	0.016105
2125	0.016134
2127	0.016154
2129	0.016157
2131	0.01614
2133	0.016111
2135	0.016085
2137	0.016069
2139	0.016067
2140	0.016077
2142	0.016097
2144	0.016122
2146	0.01614
2148	0.016143
2150	0.016128
2152	0.016101
2154	0.016067
2156	0.016039
2158	0.016023
2160	0.016015
2162	0.016017
2164	0.016034
2166	0.016064
2167	0.016097
2169	0.016127
2171	0.016153
2173	0.016167
2175	0.016159
2177	0.016128
2179	0.016082
2181	0.016024
2183	0.015954
2185	0.015885
2187	0.015825
2189	0.015774
2191	0.015733
2193	0.015696
2194	0.015663
2196	0.015634
2198	0.015607
2200	0.015587
2202	0.015577
2204	0.015578
2206	0.015598
2208	0.015634
2210	0.015681
2212	0.015736
2214	0.01579
2216	0.01583
2218	0.015847
2220	0.01586
2221	0.015884
2223	0.015918
2225	0.015955
2227	0.015995
2229	0.016037
2231	0.016069
2233	0.016091
2235	0.016117
2237	0.016152
2239	0.016194
2241	0.016243
2243	0.016292
2245	0.016343
2247	0.016393
2248	0.016444
2250	0.016494
2252	0.016543
2254	0.016595
2256	0.01665
2258	0.016697
2260	0.016726
2262	0.016735
2264	0.016728
2266	0.016715
2268	0.016704
2270	0.016712
2272	0.016744
2274	0.016796
2276	0.016865
2277	0.016952
2279	0.01706
2281	0.01719
2283	0.017346
2285	0.017532
2287	0.017744
2289	0.017976
2291	0.018226
2293	0.018488
2295	0.018756
2297	0.019023
2299	0.019282
2301	0.019526
2303	0.019744
2304	0.019925
2306	0.020059
2308	0.020138
2310	0.020161
2312	0.020133
2314	0.020062
2316	0.019957
2318	0.019822
2320	0.019661
2322	0.019478
2324	0.019274
2326	0.019052
2328	0.01882
2330	0.018587
2331	0.018362
2333	0.018152
2335	0.017961
2337	0.017791
2339	0.017641
2341	0.01751
2343	0.017404
2345	0.017329
2347	0.017294
2349	0.017306
2351	0.017364
2353	0.017463
2355	0.017593
2357	0.017758
2358	0.017955
2360	0.018177
2362	0.018421
2364	0.018676
2366	0.01892
2368	0.019127
2370	0.019284
2372	0.019383
2374	0.019417
2376	0.019396
2378	0.019338
2380	0.019254
2382	0.019153
2384	0.019038
2385	0.018905
2387	0.018744
2389	0.018552
2391	0.01834
2393	0.018124
2395	0.017924
2397	0.017755
2399	0.017624
2401	0.017529
2403	0.017462
2405	0.017418
2407	0.017397
2409	0.017397
2411	0.017418
2412	0.017453
2414	0.017493
2416	0.017519
2418	0.017528
2420	0.017521
2422	0.017501
2424	0.017475
2426	0.017462
2428	0.017469
2430	0.017492
2432	0.017523
2434	0.017558
2436	0.017581
2438	0.017585
2439	0.01758
2441	0.017577
2443	0.017577
2445	0.017576
2447	0.017576
2449	0.017574
2451	0.017567
2453	0.017561
2455	0.017558
2457	0.017567
2459	0.017583
2461	0.017592
2463	0.017589
2465	0.017571
2466	0.017537
2468	0.017488
2470	0.017425
2472	0.017359
2474	0.017303
2476	0.017258
2478	0.017218
2480	0.017181
2482	0.017147
2484	0.017113
2486	0.017069
2488	0.017025
2490	0.016988
2492	0.01696
2493	0.016935
2495	0.016919
2497	0.016928
2499	0.016955
2501	0.016986
2503	0.01702
2505	0.017046
2507	0.017057
2509	0.01705
2511	0.017029
2513	0.017005
2515	0.016986
2517	0.016969
2519	0.016962
2520	0.016978
2522	0.01702
2524	0.017079
2526	0.017142
2528	0.017197
2530	0.017241
2532	0.017277
2534	0.017303
2536	0.017332
2538	0.017374
2540	0.017426
2542	0.017494
2544	0.017581
2546	0.017685
2547	0.017803
2549	0.017919
2551	0.018031
2553	0.018143
2555	0.018247
2557	0.018352
2559	0.01846
2561	0.018564
2563	0.018666
2565	0.018766
2567	0.018858
2569	0.018942
2571	0.019011
2573	0.019058
2574	0.019077
2576	0.019073
2578	0.019048
2580	0.019007
2582	0.018948
2584	0.018874
2586	0.018796
2588	0.018715
2590	0.01864
2592	0.018582
2594	0.018532
2596	0.018489
2598	0.018454
2600	0.018421
2601	0.018391
2603	0.018375
2605	0.018376
2607	0.018406
2609	0.018459
2611	0.018532
2613	0.018622
2615	0.018711
2617	0.018792
2619	0.018874
2621	0.018963
2623	0.019063
2625	0.019167
2627	0.019272
2628	0.01937
2630	0.019449
2632	0.019511
2634	0.019567
2636	0.019623
2638	0.01968
2640	0.019739
2642	0.019793
2644	0.019834
2646	0.019861
2648	0.019874
2650	0.019874
2652	0.01987
2654	0.019877
2655	0.0199
2657	0.019936
2659	0.019979
2661	0.020015
2663	0.020033
2665	0.020026
2667	0.020005
2669	0.019981
2671	0.019953
2673	0.019918
2675	0.019873
2677	0.019823
2679	0.019772
2681	0.019732
2682	0.019706
2684	0.019692
2686	0.01968
2688	0.019672
2690	0.019671
2692	0.019679
2694	0.019693
2696	0.019715
2698	0.019741
2700	0.019764
2702	0.01978
2704	0.019789
2706	0.019792
2708	0.019792
2709	0.019777
2711	0.019744
2713	0.019699
2715	0.019636
2717	0.019554
2719	0.01946
2721	0.019364
2723	0.019271
2725	0.019178
2727	0.019086
2729	0.018996
2731	0.018901
2733	0.018791
2735	0.018672
2736	0.018556
2738	0.018444
2740	0.018338
2742	0.018239
2744	0.018141
2746	0.018035
2748	0.01791
2750	0.017769
2752	0.017621
2754	0.01747
2756	0.017325
2758	0.017187
2760	0.017051
2762	0.016917
2763	0.016777
2765	0.016618
2767	0.01643
2769	0.016212
2771	0.015961
2773	0.015668
2775	0.015338
2777	0.01498
2779	0.014597
2781	0.014191
2783	0.013769
2785	0.013338
2787	0.012895
2789	0.01244
2790	0.011973
2792	0.011485
2794	0.010967
2796	0.010413
2798	0.009814
2800	0.00918
2802	0.008495
2804	0.007742
2806	0.0069
2808	0.005957
2810	0.004918
2812	0.003793
2814	0.002605
2816	0.001386
2818	0.000157
2819	-0.001063
2821	-0.002232
2823	-0.003299
2825	-0.004208
2827	-0.004923
2829	-0.005443
2831	-0.005803
2833	-0.006033
2835	-0.006179
2837	-0.006297
2839	-0.006445
2841	-0.006658
2843	-0.006952
2845	-0.007358
2846	-0.007891
2848	-0.008547
2850	-0.00935
2852	-0.010365
2854	-0.011649
2856	-0.013197
2858	-0.01494
2860	-0.016795
2862	-0.018677
2864	-0.020506
2866	-0.022222
2868	-0.023786
2870	-0.025143
2872	-0.0262
2873	-0.026877
2875	-0.027143
2877	-0.02703
2879	-0.026605
2881	-0.02593
2883	-0.025042
2885	-0.023993
2887	-0.022839
2889	-0.021688
2891	-0.020665
2893	-0.019884
2895	-0.01943
2897	-0.019333
2899	-0.019627
2900	-0.020387
2902	-0.021653
2904	-0.023441
2906	-0.025743
2908	-0.02853
2910	-0.031744
2912	-0.035325
2914	-0.039226
2916	-0.043385
2918	-0.047676
2920	-0.051945
2922	-0.056037
2924	-0.059859
2926	-0.063341
2927	-0.066419
2929	-0.069023
2931	-0.071081
2933	-0.07252
2935	-0.073321
2937	-0.073586
2939	-0.073567
2941	-0.073492
2943	-0.073486
2945	-0.073607
2947	-0.073874
2949	-0.074281
2951	-0.074816
2953	-0.075492
2954	-0.076356
2956	-0.077355
2958	-0.078307
2960	-0.078977
2962	-0.079199
2964	-0.07888
2966	-0.077923
2968	-0.076223
2970	-0.07376
2972	-0.070569
2974	-0.066695
2976	-0.062184
2978	-0.057123
2980	-0.051604
2981	-0.045695
2983	-0.0395
2985	-0.03323
2987	-0.027172
2989	-0.021624
2991	-0.016754
2993	-0.012609
2995	-0.009159
2997	-0.006347
2999	-0.004116
3001	-0.002432
3003	-0.001283
3005	-0.000608
3007	-0.000243
3008	6e-06
3010	0.000241
3012	0.000462
3014	0.000658
3016	0.000828
3018	0.000959
3020	0.001026
3022	0.001061
3024	0.001133
3026	0.001226
3028	0.001279
3030	0.001287
3032	0.001208
3034	0.001023
3035	0.000769
3037	0.000476
3039	0.000175
3041	-8.8e-05
3043	-0.000236
3045	-0.000301
3047	-0.00037
3049	-0.000493
3051	-0.00068
3053	-0.000959
3055	-0.001338
3057	-0.001676
3059	-0.001852
3061	-0.001884
3062	-0.001765
3064	-0.001556
3066	-0.001331
3068	-0.001128
3070	-0.001047
3072	-0.001051
3074	-0.001074
3076	-0.001154
3078	-0.001364
3080	-0.001799
3082	-0.002464
3084	-0.003266
3086	-0.004169
3088	-0.00518
3089	-0.006306
3091	-0.0075
3093	-0.008644
3095	-0.009828
3097	-0.010913
3099	-0.011771
3101	-0.012562
3103	-0.013372
3105	-0.014119
3107	-0.014583
3109	-0.014707
3111	-0.014813
3113	-0.015035
3115	-0.015514
3116	-0.016489
3118	-0.018018
3120	-0.019954
3122	-0.021934
3124	-0.023828
3126	-0.025697
3128	-0.027328
3130	-0.028607
3132	-0.029731
3134	-0.031034
3136	-0.032392
3138	-0.033747
3140	-0.035409
3142	-0.037249
3143	-0.038995
3145	-0.040641
3147	-0.042061
3149	-0.043427
3151	-0.044812
3153	-0.045973
3155	-0.04675
3157	-0.046991
3159	-0.047191
3161	-0.047982
3163	-0.049514
3165	-0.05205
3167	-0.05551
3169	-0.058869
3170	-0.061357
3172	-0.062653
3174	-0.063165
3176	-0.063208
3178	-0.06264
3180	-0.061882
3182	-0.061807
3184	-0.06278
3186	-0.064811
3188	-0.067694
3190	-0.071036
3192	-0.073991
3194	-0.076143
3196	-0.077755
3197	-0.079166
3199	-0.080807
3201	-0.082702
3203	-0.084282
3205	-0.085169
3207	-0.08581
3209	-0.08701
3211	-0.088724
3213	-0.090833
3215	-0.093634
3217	-0.096283
3219	-0.09761
3221	-0.097801
3223	-0.097254
3224	-0.096266
3226	-0.094873
3228	-0.093483
3230	-0.092678
3232	-0.092657
3234	-0.093586
3236	-0.094964
3238	-0.095586
3240	-0.095193
3242	-0.093886
3244	-0.092095
3246	-0.090091
3248	-0.088456
3250	-0.088285
3251	-0.088964
3253	-0.09
3255	-0.091492
3257	-0.093284
3259	-0.095301
3261	-0.097008
3263	-0.098942
3265	-0.101845
3267	-0.104463
3269	-0.106578
3271	-0.10826
3273	-0.109336
3275	-0.110221
3277	-0.111365
3278	-0.113198
3280	-0.115624
3282	-0.118277
3284	-0.121055
3286	-0.122828
3288	-0.12336
3290	-0.123215
3292	-0.122664
3294	-0.12187
3296	-0.121503
3298	-0.122827
3300	-0.125503
3302	-0.12732
3304	-0.12808
3305	-0.127766
3307	-0.126471
3309	-0.124595
3311	-0.121936
3313	-0.119163
3315	-0.116459
3317	-0.113093
3319	-0.109589
3321	-0.105614
3323	-0.101391
3325	-0.097225
3327	-0.092275
3329	-0.086497
3331	-0.08072
3332	-0.075628
3334	-0.071256
3336	-0.067247
3338	-0.064504
3340	-0.06312
3342	-0.062408
3344	-0.061574
3346	-0.060606
3348	-0.059558
3350	-0.058207
3352	-0.05709
3354	-0.057777
3356	-0.060602
3358	-0.064891
3359	-0.068675
3361	-0.071285
3363	-0.073423
3365	-0.075889
3367	-0.078508
3369	-0.080823
3371	-0.082032
3373	-0.081614
3375	-0.079109
3377	-0.075185
3379	-0.071406
3381	-0.068774
3383	-0.06709
3385	-0.065448
3387	-0.063432
3388	-0.060938
3390	-0.057571
3392	-0.053121
3394	-0.047592
3396	-0.042034
3398	-0.037921
3400	-0.035649
3402	-0.035299
3404	-0.036369
3406	-0.037869
3408	-0.038733
3410	-0.038239
3412	-0.037801
3414	-0.038334
3415	-0.039341
3417	-0.039949
3419	-0.039805
3421	-0.038956
3423	-0.037584
3425	-0.036259
3427	-0.035841
3429	-0.036169
3431	-0.036397
3433	-0.035746
3435	-0.033891
3437	-0.031015
3439	-0.027547
3441	-0.024204
3442	-0.021209
3444	-0.018598
3446	-0.016736
3448	-0.015667
3450	-0.014961
3452	-0.014693
3454	-0.014678
3456	-0.014808
3458	-0.014937
3460	-0.015
3462	-0.01499
3464	-0.014223
3466	-0.012635
3468	-0.010859
3469	-0.008972
3471	-0.007257
3473	-0.005986
3475	-0.005082
3477	-0.004274
3479	-0.003249
3481	-0.001793
3483	0.000182
3485	0.002575
3487	0.004947
3489	0.007063
3491	0.008967
3493	0.010563
3495	0.011646
3496	0.012192
3498	0.012196
3500	0.011689
3502	0.010818
3504	0.009907
3506	0.00941
3508	0.009654
3510	0.010764
3512	0.012788
3514	0.015446
3516	0.018135
3518	0.020714
3520	0.023145
3522	0.024948
3523	0.026166
3525	0.027085
3527	0.027865
3529	0.028427
3531	0.02871
3533	0.029099
3535	0.029718
3537	0.030255
3539	0.030792
3541	0.031282
3543	0.031411
3545	0.031036
3547	0.030261
3549	0.029473
3550	0.029038
3552	0.029026
3554	0.029472
3556	0.030258
3558	0.031156
3560	0.031911
3562	0.032525
3564	0.033007
3566	0.033423
3568	0.03381
3570	0.034205
3572	0.034596
3574	0.035127
3576	0.03575
3577	0.036444
3579	0.037113
3581	0.03774
3583	0.038436
3585	0.039163
3587	0.039862
3589	0.040617
3591	0.041365
3593	0.042048
3595	0.042665
3597	0.04326
3599	0.043942
3601	0.044644
3603	0.045173
3604	0.045441
3606	0.045352
3608	0.044934
3610	0.044292
3612	0.043594
3614	0.042968
3616	0.042464
3618	0.042031
3620	0.041644
3622	0.041248
3624	0.040878
3626	0.040577
3628	0.040395
3630	0.04032
3631	0.040323
3633	0.040338
3635	0.040306
3637	0.04021
3639	0.040067
3641	0.039875
3643	0.039643
3645	0.039396
3647	0.039134
3649	0.038842
3651	0.038531
3653	0.038226
3655	0.037943
3657	0.037703
3658	0.03752
3660	0.037382
3662	0.037269
3664	0.037162
3666	0.037055
3668	0.036954
3670	0.036856
3672	0.036759
3674	0.036639
3676	0.036511
3678	0.036379
3680	0.036257
3682	0.036148
3684	0.036021
3685	0.035827
3687	0.035576
3689	0.035291
3691	0.035031
3693	0.03482
3695	0.034662
3697	0.034536
3699	0.034438
3701	0.034388
3703	0.034442
3705	0.034599
3707	0.034821
3709	0.035064
3711	0.035315
3712	0.035583
3714	0.035896
3716	0.036263
3718	0.036678
3720	0.037081
3722	0.037409
3724	0.037639
3726	0.037835
3728	0.038024
3730	0.038201
3732	0.038355
3734	0.038474
3736	0.038547
3738	0.038605
3739	0.038648
3741	0.038688
3743	0.038685
3745	0.038621
3747	0.038501
3749	0.038338
3751	0.038145
3753	0.03793
3755	0.037664
3757	0.03732
3759	0.036896
3761	0.036463
3763	0.03607
3765	0.035719
3766	0.035383
3768	0.035044
3770	0.03468
3772	0.034281
3774	0.033874
3776	0.033533
3778	0.033269
3780	0.033032
3782	0.032856
3784	0.032767
3786	0.03276
3788	0.032826
3790	0.032955
3792	0.033137
3793	0.033334
3795	0.033526
3797	0.033744
3799	0.033998
3801	0.034292
3803	0.034626
3805	0.034992
3807	0.035375
3809	0.035774
3811	0.036214
3813	0.036642
3815	0.037016
3817	0.037314
3819	0.037564
3820	0.037835
3822	0.038141
3824	0.038468
3826	0.038724
3828	0.038836
3830	0.038803
3832	0.03872
3834	0.038643
3836	0.038636
3838	0.038701
3840	0.038788
3842	0.038813
3844	0.03878
3846	0.038709
3847	0.038701
3849	0.038735
3851	0.038791
3853	0.038865
3855	0.038949
3857	0.039028
3859	0.039098
3861	0.039131
3863	0.039142
3865	0.039153
3867	0.039182
3869	0.039253
3871	0.039357
3873	0.039407
3874	0.039338
3876	0.0391
3878	0.038749
3880	0.038411
3882	0.038176
3884	0.038077
3886	0.038076
3888	0.038066
3890	0.03797
3892	0.037759
3894	0.037486
3896	0.037183
3898	0.036927
3900	0.036682
3901	0.036441
3903	0.036209
3905	0.035974
3907	0.035756
3909	0.035559
3911	0.035374
3913	0.035232
3915	0.035107
3917	0.034993
3919	0.034891
3921	0.034789
3923	0.034706
3925	0.034646
3927	0.03459
3928	0.034558
3930	0.034591
3932	0.034669
3934	0.03475
3936	0.034796
3938	0.034783
3940	0.034731
3942	0.034663
3944	0.03459
3946	0.034508
3948	0.034406
3950	0.034287
3952	0.034163
3954	0.034055
3956	0.033993
3957	0.033991
3959	0.033975
3961	0.033893
3963	0.033744
3965	0.03355
3967	0.033333
3969	0.033105
3971	0.032879
3973	0.03268
3975	0.032489
3977	0.032312
3979	0.03216
3981	0.032026
3983	0.031913
3984	0.031831
3986	0.031778
3988	0.03176
3990	0.031787
3992	0.031836
3994	0.031872
3996	0.031886
3998	0.031915
4000	0.031995

## Sheet: _xltb_storage_
XL Toolbox Settings
	export_preset	<?xml version="1.0" encoding="utf-16"?>_x000D_ <Preset xmlns:xsi="http://www.w3.org/2001/XMLSchema-instance" xmlns:xsd="http://www.w3.org/2001/XMLSchema">_x000D_ <Name>Png, 600 dpi, RGB, Transparent canvas</Name>_x000D_ <Dpi>600</Dpi>_x000D_ <FileType>Png</FileType>_x000D_ <ColorSpace>Rgb</ColorSpace>_x000D_ <Transparency>TransparentCanvas</Transparency>_x000D_ <UseColorProfile>false</UseColorPro…
	export_path	C:\Users\user\Desktop\Green Synthesis _To be submitted\Figure_7_02.png

## Sheet: RLE_NP
RLE_AgNPS
Wavelength	Transmittance
653	-0.009197
655	-0.01497
657	-0.018968
659	-0.019592
661	-0.021301
663	-0.024139
665	-0.024885
667	-0.023351
669	-0.019788
671	-0.017252
673	-0.017019
675	-0.019611
677	-0.023909
678	-0.027508
680	-0.030415
682	-0.033511
684	-0.036132
686	-0.037976
688	-0.039278
690	-0.040278
692	-0.040215
694	-0.038462
696	-0.037084
698	-0.037226
700	-0.03717
702	-0.036219
704	-0.035731
705	-0.036129
707	-0.037292
709	-0.03862
711	-0.039985
713	-0.040701
715	-0.040064
717	-0.038932
719	-0.038025
721	-0.037694
723	-0.037443
725	-0.036837
727	-0.03617
729	-0.035027
731	-0.033266
732	-0.031699
734	-0.031056
736	-0.030991
738	-0.030827
740	-0.030514
742	-0.030135
744	-0.029321
746	-0.027793
748	-0.026202
750	-0.024849
752	-0.023523
754	-0.02256
756	-0.022244
758	-0.022564
759	-0.022961
761	-0.023056
763	-0.023136
765	-0.022879
767	-0.022075
769	-0.021208
771	-0.020746
773	-0.020843
775	-0.021289
777	-0.022017
779	-0.023363
781	-0.024972
783	-0.026459
785	-0.027689
786	-0.028559
788	-0.029013
790	-0.029078
792	-0.028841
794	-0.028607
796	-0.028498
798	-0.028661
800	-0.029071
802	-0.029447
804	-0.029514
806	-0.029065
808	-0.028097
810	-0.026703
812	-0.025165
813	-0.023806
815	-0.022795
817	-0.022254
819	-0.022164
821	-0.022393
823	-0.022677
825	-0.022905
827	-0.02306
829	-0.023006
831	-0.022653
833	-0.022052
835	-0.021203
837	-0.020163
839	-0.018956
840	-0.017792
842	-0.016811
844	-0.01602
846	-0.015246
848	-0.014408
850	-0.013557
852	-0.012818
854	-0.012266
856	-0.011938
858	-0.01186
860	-0.011952
862	-0.012041
864	-0.012091
866	-0.012032
867	-0.011846
869	-0.011585
871	-0.011304
873	-0.011027
875	-0.010783
877	-0.01055
879	-0.010219
881	-0.009763
883	-0.00924
885	-0.008689
887	-0.008187
889	-0.007736
891	-0.007372
893	-0.007028
894	-0.006648
896	-0.006325
898	-0.006066
900	-0.005786
902	-0.005498
904	-0.005217
906	-0.004917
908	-0.004566
910	-0.004198
912	-0.003853
914	-0.003551
916	-0.003307
918	-0.003137
920	-0.003048
921	-0.002987
923	-0.002938
925	-0.002921
927	-0.002929
929	-0.00295
931	-0.002979
933	-0.003019
935	-0.003052
937	-0.003057
939	-0.003042
941	-0.003032
943	-0.003028
945	-0.002999
947	-0.002926
948	-0.002842
950	-0.00276
952	-0.002669
954	-0.002562
956	-0.00245
958	-0.002351
960	-0.002268
962	-0.002192
964	-0.002134
966	-0.00208
968	-0.002023
970	-0.001985
972	-0.001994
974	-0.002056
975	-0.002184
977	-0.002391
979	-0.002729
981	-0.003256
983	-0.004066
985	-0.005296
987	-0.007071
989	-0.009488
991	-0.012656
993	-0.016633
995	-0.021408
997	-0.026902
999	-0.03298
1001	-0.039489
1002	-0.04625
1004	-0.053197
1006	-0.060223
1008	-0.067123
1010	-0.073626
1012	-0.079422
1014	-0.084224
1016	-0.087779
1018	-0.089908
1020	-0.090613
1022	-0.089863
1024	-0.087695
1026	-0.084191
1028	-0.079448
1029	-0.073669
1031	-0.067081
1033	-0.05991
1035	-0.052417
1037	-0.044849
1039	-0.037424
1041	-0.030284
1043	-0.023541
1045	-0.01732
1047	-0.011729
1049	-0.006837
1051	-0.002768
1053	0.00054
1055	0.003223
1056	0.005406
1058	0.007173
1060	0.008582
1062	0.009662
1064	0.010416
1066	0.010814
1068	0.010992
1070	0.011042
1072	0.011031
1074	0.010989
1076	0.010883
1078	0.010719
1080	0.010505
1082	0.010211
1083	0.009838
1085	0.009394
1087	0.008922
1089	0.008437
1091	0.007928
1093	0.007411
1095	0.006907
1097	0.006408
1099	0.005916
1101	0.005437
1103	0.004973
1105	0.004526
1107	0.004115
1109	0.003757
1110	0.003469
1112	0.003262
1114	0.003138
1116	0.003098
1118	0.003124
1120	0.003186
1122	0.003265
1124	0.003368
1126	0.003509
1128	0.003683
1130	0.003897
1132	0.004162
1134	0.004467
1136	0.004792
1138	0.005105
1139	0.005393
1141	0.00566
1143	0.005895
1145	0.006098
1147	0.006278
1149	0.00645
1151	0.006637
1153	0.006844
1155	0.007078
1157	0.007356
1159	0.007678
1161	0.008021
1163	0.008358
1165	0.008669
1166	0.008938
1168	0.009147
1170	0.009313
1172	0.00946
1174	0.009598
1176	0.009726
1178	0.00984
1180	0.009921
1182	0.009955
1184	0.009933
1186	0.009868
1188	0.009784
1190	0.00969
1192	0.009591
1193	0.009505
1195	0.009442
1197	0.009409
1199	0.009412
1201	0.009463
1203	0.009564
1205	0.009688
1207	0.009818
1209	0.009955
1211	0.010098
1213	0.010234
1215	0.010365
1217	0.010509
1219	0.010669
1220	0.010823
1222	0.01096
1224	0.011066
1226	0.011127
1228	0.011137
1230	0.011107
1232	0.011057
1234	0.011009
1236	0.010964
1238	0.010922
1240	0.010878
1242	0.010814
1244	0.010726
1246	0.010614
1247	0.010475
1249	0.010327
1251	0.010195
1253	0.010096
1255	0.010024
1257	0.009958
1259	0.009888
1261	0.00981
1263	0.009723
1265	0.009653
1267	0.009619
1269	0.009638
1271	0.009722
1273	0.009895
1274	0.010152
1276	0.010472
1278	0.010827
1280	0.011185
1282	0.011487
1284	0.011689
1286	0.01177
1288	0.011733
1290	0.011587
1292	0.011352
1294	0.011048
1296	0.010706
1298	0.010338
1300	0.00993
1301	0.009454
1303	0.008927
1305	0.008366
1307	0.007808
1309	0.007294
1311	0.006877
1313	0.006589
1315	0.006433
1317	0.006395
1319	0.006457
1321	0.006559
1323	0.006646
1325	0.006671
1327	0.006598
1328	0.006381
1330	0.006021
1332	0.005574
1334	0.005101
1336	0.004626
1338	0.004191
1340	0.003831
1342	0.003563
1344	0.003342
1346	0.003127
1348	0.002919
1350	0.002712
1352	0.002448
1354	0.002135
1355	0.001769
1357	0.001341
1359	0.000829
1361	0.000226
1363	-0.000467
1365	-0.001244
1367	-0.002109
1369	-0.00304
1371	-0.004031
1373	-0.005061
1375	-0.006103
1377	-0.00709
1379	-0.007951
1381	-0.008648
1382	-0.009177
1384	-0.009517
1386	-0.009681
1388	-0.009701
1390	-0.009627
1392	-0.009473
1394	-0.009245
1396	-0.008977
1398	-0.008695
1400	-0.00838
1402	-0.008052
1404	-0.007727
1406	-0.007408
1408	-0.007085
1409	-0.006754
1411	-0.006423
1413	-0.006095
1415	-0.005769
1417	-0.005451
1419	-0.005145
1421	-0.004856
1423	-0.004593
1425	-0.004375
1427	-0.004234
1429	-0.004193
1431	-0.00426
1433	-0.004434
1435	-0.004713
1436	-0.005092
1438	-0.00556
1440	-0.006101
1442	-0.006698
1444	-0.007332
1446	-0.00798
1448	-0.00862
1450	-0.009228
1452	-0.009782
1454	-0.010249
1456	-0.010619
1458	-0.010893
1460	-0.011053
1462	-0.011075
1463	-0.010962
1465	-0.010708
1467	-0.010321
1469	-0.0098
1471	-0.009175
1473	-0.008452
1475	-0.007636
1477	-0.006736
1479	-0.005778
1481	-0.004775
1483	-0.00375
1485	-0.002719
1487	-0.001672
1489	-0.000587
1490	0.000528
1492	0.001669
1494	0.002823
1496	0.003972
1498	0.005089
1500	0.006182
1502	0.007225
1504	0.008209
1506	0.009081
1508	0.009846
1510	0.010508
1512	0.011092
1514	0.011608
1516	0.012089
1517	0.012528
1519	0.012927
1521	0.013239
1523	0.013487
1525	0.013674
1527	0.01382
1529	0.013926
1531	0.014021
1533	0.014128
1535	0.014223
1537	0.01429
1539	0.014349
1541	0.014397
1543	0.014435
1544	0.014466
1546	0.014505
1548	0.014534
1550	0.014516
1552	0.014422
1554	0.014311
1556	0.014205
1558	0.014109
1560	0.014017
1562	0.013925
1564	0.013801
1566	0.013634
1568	0.013402
1570	0.013151
1571	0.012886
1573	0.012616
1575	0.012349
1577	0.012077
1579	0.011769
1581	0.011396
1583	0.010994
1585	0.010578
1587	0.010154
1589	0.009748
1591	0.009357
1593	0.00899
1595	0.008634
1597	0.008267
1598	0.007976
1600	0.007836
1602	0.007862
1604	0.008022
1606	0.008253
1608	0.008554
1610	0.008887
1612	0.009285
1614	0.009838
1616	0.010593
1618	0.011518
1620	0.012551
1622	0.013622
1624	0.014658
1625	0.015595
1627	0.016445
1629	0.01722
1631	0.017879
1633	0.018389
1635	0.018765
1637	0.018967
1639	0.019023
1641	0.018946
1643	0.018773
1645	0.018583
1647	0.018367
1649	0.018087
1651	0.017718
1652	0.017234
1654	0.016701
1656	0.016145
1658	0.015656
1660	0.01527
1662	0.014921
1664	0.014545
1666	0.01413
1668	0.013674
1670	0.013192
1672	0.012703
1674	0.012249
1676	0.011811
1678	0.011369
1679	0.01094
1681	0.010563
1683	0.010226
1685	0.009966
1687	0.009785
1689	0.009683
1691	0.009664
1693	0.009715
1695	0.009814
1697	0.009969
1699	0.010146
1701	0.01035
1703	0.010557
1705	0.010753
1707	0.010926
1708	0.011065
1710	0.011167
1712	0.011258
1714	0.011334
1716	0.011404
1718	0.011477
1720	0.011566
1722	0.011682
1724	0.011832
1726	0.012022
1728	0.012254
1730	0.012526
1732	0.012837
1734	0.013183
1735	0.013551
1737	0.013928
1739	0.014299
1741	0.014649
1743	0.014972
1745	0.015239
1747	0.015444
1749	0.015586
1751	0.015662
1753	0.01568
1755	0.015646
1757	0.015567
1759	0.015471
1761	0.015348
1762	0.015209
1764	0.015063
1766	0.01492
1768	0.014786
1770	0.014663
1772	0.014556
1774	0.014477
1776	0.014422
1778	0.014389
1780	0.014374
1782	0.014371
1784	0.014379
1786	0.014393
1788	0.01441
1789	0.014425
1791	0.01444
1793	0.014452
1795	0.014456
1797	0.014448
1799	0.01443
1801	0.014402
1803	0.014365
1805	0.014327
1807	0.014281
1809	0.014228
1811	0.014171
1813	0.014113
1815	0.014057
1816	0.014007
1818	0.013969
1820	0.013948
1822	0.013936
1824	0.013938
1826	0.013955
1828	0.013982
1830	0.014011
1832	0.014041
1834	0.014065
1836	0.014083
1838	0.014097
1840	0.014104
1842	0.014105
1843	0.014096
1845	0.014082
1847	0.014067
1849	0.014048
1851	0.014025
1853	0.013997
1855	0.013963
1857	0.013927
1859	0.01389
1861	0.013861
1863	0.013842
1865	0.013833
1867	0.013834
1869	0.013843
1870	0.01386
1872	0.013882
1874	0.013904
1876	0.013926
1878	0.013951
1880	0.013979
1882	0.014012
1884	0.01405
1886	0.014093
1888	0.014135
1890	0.014174
1892	0.014215
1894	0.014257
1896	0.014297
1897	0.014339
1899	0.014378
1901	0.014416
1903	0.014455
1905	0.014493
1907	0.014539
1909	0.014589
1911	0.014639
1913	0.014687
1915	0.014726
1917	0.014758
1919	0.01478
1921	0.014789
1923	0.014792
1924	0.014786
1926	0.014768
1928	0.014741
1930	0.014713
1932	0.014679
1934	0.014636
1936	0.014582
1938	0.014521
1940	0.014456
1942	0.014382
1944	0.014311
1946	0.014251
1948	0.0142
1950	0.014162
1951	0.014135
1953	0.01412
1955	0.014112
1957	0.014099
1959	0.01408
1961	0.014056
1963	0.01403
1965	0.014004
1967	0.013977
1969	0.01396
1971	0.013945
1973	0.01393
1975	0.01392
1977	0.01391
1978	0.013889
1980	0.013849
1982	0.013797
1984	0.013742
1986	0.013683
1988	0.013615
1990	0.013554
1992	0.013508
1994	0.013473
1996	0.013458
1998	0.013471
2000	0.013516
2002	0.013575
2004	0.013622
2005	0.013655
2007	0.013671
2009	0.013666
2011	0.013635
2013	0.013577
2015	0.013503
2017	0.013412
2019	0.013307
2021	0.0132
2023	0.013099
2025	0.012999
2027	0.012896
2029	0.012791
2031	0.012695
2032	0.012607
2034	0.012523
2036	0.012451
2038	0.012406
2040	0.01239
2042	0.012417
2044	0.012489
2046	0.012597
2048	0.01272
2050	0.012842
2052	0.012952
2054	0.013045
2056	0.013114
2058	0.013157
2059	0.013183
2061	0.013205
2063	0.013231
2065	0.013275
2067	0.013334
2069	0.01339
2071	0.013436
2073	0.013465
2075	0.013479
2077	0.013482
2079	0.013465
2081	0.013429
2083	0.013378
2085	0.013322
2086	0.013276
2088	0.013258
2090	0.013259
2092	0.013263
2094	0.013258
2096	0.013231
2098	0.013173
2100	0.013095
2102	0.013011
2104	0.01293
2106	0.01285
2108	0.012771
2110	0.012699
2112	0.012624
2113	0.012536
2115	0.012444
2117	0.012362
2119	0.01229
2121	0.012222
2123	0.012159
2125	0.012108
2127	0.012067
2129	0.012036
2131	0.012016
2133	0.01201
2135	0.012003
2137	0.011973
2139	0.011928
2140	0.011885
2142	0.01185
2144	0.011827
2146	0.01183
2148	0.011864
2150	0.011913
2152	0.011962
2154	0.012012
2156	0.012068
2158	0.01212
2160	0.012171
2162	0.01223
2164	0.012298
2166	0.012371
2167	0.01244
2169	0.012498
2171	0.012548
2173	0.01259
2175	0.012626
2177	0.01265
2179	0.012658
2181	0.012647
2183	0.012616
2185	0.012577
2187	0.012547
2189	0.012522
2191	0.012507
2193	0.012511
2194	0.012529
2196	0.012558
2198	0.012596
2200	0.012651
2202	0.012719
2204	0.012788
2206	0.012854
2208	0.012927
2210	0.013004
2212	0.013085
2214	0.013154
2216	0.013206
2218	0.01325
2220	0.013282
2221	0.013305
2223	0.01332
2225	0.013329
2227	0.013332
2229	0.01332
2231	0.013306
2233	0.013297
2235	0.013286
2237	0.013284
2239	0.013295
2241	0.013318
2243	0.013357
2245	0.013409
2247	0.013476
2248	0.013552
2250	0.01363
2252	0.01371
2254	0.013798
2256	0.013891
2258	0.013984
2260	0.01407
2262	0.014155
2264	0.014241
2266	0.014334
2268	0.01444
2270	0.014561
2272	0.014694
2274	0.014837
2276	0.014984
2277	0.015142
2279	0.01531
2281	0.01549
2283	0.015688
2285	0.0159
2287	0.016126
2289	0.016365
2291	0.016613
2293	0.016866
2295	0.017121
2297	0.017373
2299	0.01762
2301	0.017859
2303	0.018085
2304	0.018292
2306	0.01847
2308	0.018613
2310	0.018713
2312	0.01877
2314	0.018788
2316	0.018773
2318	0.018734
2320	0.018675
2322	0.0186
2324	0.018509
2326	0.018402
2328	0.01828
2330	0.018144
2331	0.018
2333	0.017856
2335	0.017715
2337	0.017581
2339	0.017456
2341	0.01734
2343	0.017232
2345	0.017133
2347	0.017048
2349	0.016981
2351	0.016935
2353	0.016914
2355	0.016919
2357	0.016952
2358	0.017016
2360	0.017112
2362	0.017237
2364	0.017386
2366	0.017543
2368	0.017688
2370	0.017809
2372	0.017895
2374	0.017938
2376	0.017936
2378	0.017898
2380	0.017836
2382	0.017749
2384	0.017641
2385	0.017521
2387	0.017393
2389	0.017256
2391	0.017112
2393	0.016964
2395	0.01682
2397	0.016687
2399	0.01657
2401	0.016472
2403	0.016397
2405	0.016344
2407	0.016304
2409	0.016272
2411	0.016248
2412	0.016221
2414	0.016189
2416	0.016151
2418	0.016102
2420	0.01604
2422	0.015969
2424	0.015908
2426	0.015866
2428	0.015839
2430	0.015828
2432	0.015831
2434	0.01584
2436	0.015845
2438	0.015833
2439	0.015806
2441	0.015773
2443	0.015734
2445	0.015685
2447	0.015629
2449	0.015576
2451	0.015526
2453	0.015474
2455	0.015429
2457	0.015397
2459	0.015377
2461	0.015362
2463	0.015348
2465	0.015335
2466	0.015328
2468	0.015327
2470	0.01534
2472	0.015364
2474	0.015392
2476	0.015427
2478	0.01547
2480	0.015522
2482	0.015576
2484	0.015631
2486	0.01569
2488	0.015739
2490	0.015773
2492	0.015791
2493	0.015799
2495	0.015801
2497	0.015798
2499	0.015799
2501	0.015811
2503	0.015819
2505	0.015818
2507	0.015803
2509	0.015773
2511	0.015732
2513	0.015681
2515	0.015622
2517	0.015565
2519	0.015505
2520	0.015453
2522	0.015426
2524	0.01543
2526	0.01546
2528	0.015504
2530	0.015554
2532	0.015593
2534	0.015614
2536	0.015624
2538	0.015636
2540	0.015656
2542	0.01569
2544	0.015753
2546	0.015848
2547	0.015949
2549	0.016041
2551	0.016124
2553	0.016195
2555	0.016246
2557	0.016284
2559	0.016324
2561	0.016376
2563	0.016439
2565	0.016517
2567	0.016617
2569	0.016727
2571	0.016823
2573	0.016887
2574	0.016923
2576	0.01694
2578	0.01695
2580	0.016966
2582	0.016992
2584	0.017022
2586	0.01705
2588	0.01708
2590	0.017118
2592	0.017152
2594	0.01717
2596	0.017173
2598	0.017164
2600	0.017141
2601	0.017111
2603	0.01709
2605	0.01709
2607	0.017113
2609	0.017157
2611	0.017217
2613	0.017273
2615	0.017311
2617	0.017333
2619	0.017345
2621	0.017357
2623	0.01738
2625	0.017413
2627	0.017445
2628	0.017461
2630	0.017455
2632	0.017444
2634	0.017437
2636	0.017431
2638	0.017428
2640	0.01743
2642	0.017441
2644	0.017459
2646	0.017473
2648	0.017482
2650	0.017486
2652	0.017483
2654	0.01748
2655	0.017481
2657	0.017484
2659	0.017485
2661	0.017482
2663	0.017463
2665	0.017425
2667	0.017381
2669	0.017341
2671	0.017304
2673	0.017262
2675	0.017213
2677	0.017162
2679	0.017113
2681	0.017075
2682	0.017063
2684	0.017088
2686	0.017145
2688	0.017225
2690	0.017302
2692	0.017362
2694	0.017409
2696	0.017441
2698	0.017461
2700	0.017487
2702	0.017521
2704	0.017549
2706	0.017551
2708	0.017517
2709	0.017455
2711	0.017378
2713	0.017299
2715	0.017227
2717	0.01715
2719	0.017046
2721	0.01691
2723	0.016748
2725	0.016574
2727	0.016413
2729	0.016272
2731	0.016142
2733	0.016013
2735	0.015874
2736	0.015731
2738	0.015588
2740	0.015445
2742	0.015297
2744	0.015148
2746	0.015003
2748	0.014855
2750	0.014703
2752	0.014564
2754	0.01445
2756	0.014365
2758	0.014296
2760	0.014231
2762	0.014161
2763	0.014071
2765	0.013955
2767	0.013822
2769	0.01367
2771	0.013501
2773	0.01331
2775	0.013079
2777	0.012804
2779	0.012492
2781	0.012152
2783	0.01179
2785	0.011406
2787	0.011002
2789	0.01058
2790	0.010154
2792	0.009734
2794	0.009314
2796	0.008885
2798	0.008437
2800	0.007939
2802	0.007375
2804	0.006735
2806	0.00602
2808	0.005223
2810	0.004337
2812	0.003359
2814	0.002298
2816	0.001162
2818	-1.4e-05
2819	-0.001198
2821	-0.002352
2823	-0.003419
2825	-0.004337
2827	-0.00506
2829	-0.005558
2831	-0.005838
2833	-0.005945
2835	-0.005936
2837	-0.005865
2839	-0.005812
2841	-0.005857
2843	-0.006031
2845	-0.006335
2846	-0.006775
2848	-0.007362
2850	-0.00809
2852	-0.008988
2854	-0.010123
2856	-0.011531
2858	-0.013184
2860	-0.014996
2862	-0.016867
2864	-0.018707
2866	-0.020435
2868	-0.021993
2870	-0.023339
2872	-0.024419
2873	-0.025177
2875	-0.025573
2877	-0.025607
2879	-0.02532
2881	-0.024762
2883	-0.023985
2885	-0.023041
2887	-0.021964
2889	-0.020782
2891	-0.019569
2893	-0.018476
2895	-0.017644
2897	-0.017153
2899	-0.017087
2900	-0.017529
2902	-0.018519
2904	-0.020014
2906	-0.021982
2908	-0.024448
2910	-0.027402
2912	-0.030772
2914	-0.034496
2916	-0.038519
2918	-0.042721
2920	-0.046942
2922	-0.051033
2924	-0.054858
2926	-0.058307
2927	-0.061288
2929	-0.063729
2931	-0.065615
2933	-0.06696
2935	-0.067769
2937	-0.068098
2939	-0.068059
2941	-0.067824
2943	-0.067552
2945	-0.067367
2947	-0.067371
2949	-0.067615
2951	-0.06807
2953	-0.068738
2954	-0.06962
2956	-0.070673
2958	-0.071761
2960	-0.072708
2962	-0.073312
2964	-0.073379
2966	-0.072775
2968	-0.071412
2970	-0.069202
2972	-0.066128
2974	-0.062237
2976	-0.057622
2978	-0.052421
2980	-0.046804
2981	-0.04096
2983	-0.035083
2985	-0.029372
2987	-0.024037
2989	-0.019207
2991	-0.014934
2993	-0.0113
2995	-0.008345
2997	-0.006024
2999	-0.004299
3001	-0.003086
3003	-0.002276
3005	-0.001702
3007	-0.001221
3008	-0.000804
3010	-0.000415
3012	-3.1e-05
3014	0.000349
3016	0.000713
3018	0.000983
3020	0.001105
3022	0.001075
3024	0.0009
3026	0.000643
3028	0.000392
3030	0.000194
3032	3.5e-05
3034	-0.00013
3035	-0.000321
3037	-0.000537
3039	-0.000806
3041	-0.001047
3043	-0.001164
3045	-0.00119
3047	-0.001199
3049	-0.001258
3051	-0.001413
3053	-0.001669
3055	-0.002044
3057	-0.002453
3059	-0.002853
3061	-0.003256
3062	-0.003603
3064	-0.003831
3066	-0.003935
3068	-0.0039
3070	-0.003738
3072	-0.003511
3074	-0.0033
3076	-0.003137
3078	-0.002951
3080	-0.002779
3082	-0.002768
3084	-0.002898
3086	-0.003108
3088	-0.0034
3089	-0.00385
3091	-0.004544
3093	-0.00548
3095	-0.006609
3097	-0.007892
3099	-0.009055
3101	-0.009917
3103	-0.010504
3105	-0.010809
3107	-0.010792
3109	-0.010438
3111	-0.00995
3113	-0.009558
3115	-0.009212
3116	-0.008864
3118	-0.008511
3120	-0.008015
3122	-0.007383
3124	-0.006773
3126	-0.006739
3128	-0.007476
3130	-0.008416
3132	-0.009242
3134	-0.009882
3136	-0.010402
3138	-0.010811
3140	-0.011292
3142	-0.012415
3143	-0.013982
3145	-0.015327
3147	-0.016232
3149	-0.016654
3151	-0.016618
3153	-0.016137
3155	-0.015772
3157	-0.016228
3159	-0.017059
3161	-0.017876
3163	-0.018528
3165	-0.018859
3167	-0.019223
3169	-0.020129
3170	-0.021329
3172	-0.022619
3174	-0.023639
3176	-0.024275
3178	-0.024511
3180	-0.024054
3182	-0.023425
3184	-0.023383
3186	-0.02369
3188	-0.024251
3190	-0.024594
3192	-0.024487
3194	-0.023825
3196	-0.022447
3197	-0.020854
3199	-0.019941
3201	-0.020434
3203	-0.022079
3205	-0.023594
3207	-0.024753
3209	-0.025867
3211	-0.027111
3213	-0.028684
3215	-0.030318
3217	-0.031724
3219	-0.032638
3221	-0.032751
3223	-0.032259
3224	-0.031294
3226	-0.03019
3228	-0.02987
3230	-0.030146
3232	-0.030384
3234	-0.03053
3236	-0.030679
3238	-0.030837
3240	-0.030744
3242	-0.030451
3244	-0.030553
3246	-0.031311
3248	-0.032412
3250	-0.033522
3251	-0.034903
3253	-0.036762
3255	-0.039019
3257	-0.040759
3259	-0.041033
3261	-0.039908
3263	-0.038093
3265	-0.035956
3267	-0.034062
3269	-0.032822
3271	-0.032636
3273	-0.033063
3275	-0.033375
3277	-0.033409
3278	-0.033838
3280	-0.0346
3282	-0.035414
3284	-0.03613
3286	-0.036387
3288	-0.035686
3290	-0.034289
3292	-0.032714
3294	-0.031809
3296	-0.032364
3298	-0.034201
3300	-0.035841
3302	-0.03626
3304	-0.034843
3305	-0.032088
3307	-0.029364
3309	-0.02764
3311	-0.026841
3313	-0.025483
3315	-0.022251
3317	-0.017914
3319	-0.012953
3321	-0.008253
3323	-0.004783
3325	-0.001955
3327	0.00114
3329	0.005533
3331	0.011095
3332	0.016756
3334	0.021598
3336	0.024499
3338	0.02524
3340	0.024107
3342	0.021493
3344	0.018875
3346	0.017554
3348	0.017858
3350	0.019419
3352	0.02102
3354	0.022271
3356	0.023264
3358	0.024159
3359	0.025211
3361	0.026484
3363	0.027102
3365	0.026567
3367	0.024609
3369	0.022818
3371	0.022907
3373	0.024887
3375	0.028389
3377	0.032751
3379	0.036521
3381	0.03935
3383	0.041519
3385	0.043693
3387	0.046265
3388	0.049128
3390	0.052873
3392	0.05804
3394	0.064463
3396	0.071269
3398	0.077302
3400	0.081874
3402	0.084258
3404	0.083923
3406	0.081554
3408	0.078288
3410	0.07439
3412	0.069698
3414	0.064708
3415	0.060741
3417	0.058063
3419	0.056224
3421	0.054827
3423	0.053599
3425	0.051516
3427	0.048331
3429	0.044268
3431	0.040011
3433	0.036235
3435	0.033293
3437	0.032077
3439	0.033289
3441	0.036262
3442	0.039712
3444	0.042795
3446	0.045089
3448	0.046591
3450	0.047286
3452	0.047747
3454	0.048415
3456	0.049237
3458	0.049849
3460	0.050183
3462	0.05045
3464	0.051011
3466	0.05169
3468	0.052146
3469	0.052306
3471	0.052058
3473	0.051195
3475	0.049878
3477	0.048686
3479	0.048083
3481	0.048162
3483	0.049223
3485	0.051185
3487	0.0533
3489	0.05489
3491	0.056114
3493	0.056988
3495	0.057291
3496	0.056846
3498	0.055844
3500	0.054504
3502	0.052839
3504	0.051147
3506	0.049945
3508	0.049462
3510	0.049707
3512	0.050283
3514	0.051066
3516	0.052085
3518	0.052961
3520	0.053336
3522	0.053373
3523	0.053316
3525	0.05337
3527	0.05358
3529	0.054215
3531	0.055124
3533	0.055588
3535	0.055177
3537	0.054328
3539	0.05307
3541	0.051412
3543	0.049562
3545	0.047754
3547	0.046191
3549	0.044848
3550	0.043893
3552	0.043636
3554	0.043671
3556	0.043709
3558	0.043612
3560	0.043353
3562	0.042986
3564	0.042558
3566	0.042212
3568	0.042102
3570	0.042069
3572	0.042197
3574	0.042576
3576	0.043207
3577	0.043846
3579	0.044311
3581	0.044762
3583	0.04537
3585	0.046022
3587	0.046804
3589	0.047799
3591	0.048905
3593	0.049862
3595	0.050534
3597	0.051099
3599	0.051572
3601	0.051644
3603	0.051282
3604	0.050519
3606	0.049427
3608	0.048212
3610	0.047037
3612	0.045991
3614	0.045041
3616	0.044036
3618	0.043066
3620	0.042183
3622	0.041396
3624	0.040769
3626	0.040284
3628	0.039875
3630	0.039479
3631	0.039087
3633	0.038778
3635	0.038571
3637	0.03841
3639	0.038244
3641	0.038072
3643	0.037889
3645	0.037654
3647	0.037383
3649	0.037101
3651	0.036818
3653	0.036537
3655	0.036294
3657	0.036125
3658	0.036023
3660	0.03596
3662	0.035925
3664	0.035904
3666	0.035882
3668	0.035854
3670	0.035836
3672	0.035847
3674	0.035876
3676	0.03591
3678	0.035966
3680	0.03605
3682	0.036139
3684	0.036196
3685	0.036195
3687	0.036127
3689	0.036017
3691	0.03589
3693	0.035793
3695	0.03573
3697	0.035676
3699	0.035619
3701	0.035575
3703	0.035558
3705	0.035579
3707	0.03563
3709	0.035683
3711	0.035706
3712	0.035695
3714	0.035677
3716	0.035677
3718	0.035703
3720	0.035731
3722	0.035746
3724	0.035738
3726	0.035697
3728	0.035631
3730	0.035546
3732	0.035431
3734	0.035286
3736	0.035137
3738	0.034996
3739	0.034876
3741	0.03477
3743	0.034669
3745	0.034571
3747	0.034491
3749	0.034425
3751	0.034368
3753	0.034288
3755	0.03417
3757	0.034031
3759	0.033886
3761	0.033748
3763	0.033623
3765	0.03351
3766	0.033405
3768	0.033293
3770	0.033172
3772	0.033057
3774	0.032943
3776	0.032813
3778	0.032669
3780	0.032527
3782	0.032379
3784	0.032243
3786	0.032142
3788	0.032081
3790	0.032066
3792	0.032101
3793	0.032188
3795	0.032287
3797	0.032361
3799	0.032425
3801	0.032496
3803	0.032579
3805	0.032677
3807	0.032802
3809	0.032971
3811	0.03317
3813	0.033391
3815	0.033594
3817	0.033749
3819	0.033837
3820	0.033887
3822	0.033947
3824	0.034032
3826	0.034114
3828	0.034135
3830	0.034063
3832	0.033904
3834	0.033695
3836	0.033499
3838	0.033345
3840	0.033227
3842	0.033114
3844	0.032985
3846	0.03286
3847	0.03275
3849	0.032699
3851	0.032703
3853	0.032743
3855	0.03281
3857	0.032901
3859	0.032989
3861	0.033063
3863	0.033134
3865	0.033245
3867	0.033422
3869	0.03365
3871	0.033875
3873	0.034053
3874	0.034124
3876	0.034101
3878	0.034019
3880	0.033882
3882	0.033757
3884	0.033679
3886	0.033639
3888	0.033613
3890	0.033581
3892	0.033543
3894	0.03348
3896	0.033388
3898	0.03326
3900	0.033119
3901	0.032968
3903	0.032803
3905	0.032619
3907	0.032439
3909	0.032279
3911	0.032157
3913	0.032062
3915	0.031992
3917	0.03193
3919	0.031859
3921	0.031761
3923	0.031644
3925	0.031494
3927	0.031331
3928	0.031244
3930	0.031245
3932	0.031294
3934	0.031357
3936	0.031405
3938	0.031419
3940	0.031397
3942	0.031384
3944	0.031444
3946	0.031543
3948	0.031604
3950	0.031592
3952	0.031512
3954	0.031376
3956	0.031217
3957	0.03107
3959	0.030973
3961	0.030909
3963	0.030843
3965	0.030771
3967	0.030695
3969	0.030612
3971	0.030516
3973	0.030413
3975	0.030332
3977	0.03027
3979	0.030222
3981	0.030191
3983	0.030182
3984	0.030206
3986	0.03027
3988	0.030366
3990	0.030471
3992	0.030529
3994	0.030515
3996	0.030455
3998	0.030385
4000	0.030331
